# Supplementary material for: TUG1-mediated R-loop resolution at microsatellite loci as a prerequisite for cancer cell proliferation
Source: Nat Commun. 2023 Aug 22;14:4521. doi: 10.1038/s41467-023-40243-8 (PMC10444773; doi:10.1038/s41467-023-40243-8)
Supplement: Supplementary file 4 — Supplementary Data 1 [file 41467_2023_40243_MOESM4_ESM.xlsx]

## Sheet: Supplementary Data 1  
Supplementary Data 1. LncRNAs commonly upregulated by HU and CPT treatment *experimental sample sets were [DMSO-1, HU-1, and CPT-1] and [DMSO-2, HU-2, and CPT-2]
Gene Symbol	RefSeq Accession No.	UniGeneID	*FoldChange[HU-1vsDMSO-1]	*FoldChange[HU-2vsDMSO-2]	*FoldChange[CPT-1vsDMSO-1]	*FoldChange[CPT-2vsDMSO-2]
TUG1	NR_110492	Hs.554829	2.2	2.17	2.15	2.26
TPT1-AS1	NR_024458	Hs.375766	2.16	2.14	2.25	2.18
SNHG11	NR_003239	Hs.16936	2.18	2.15	2.16	2.18
HOXC-AS3	NR_047506	NA	1.97	2.01	2.3	2.09
ATP2A1-AS1	NR_046287	Hs.666631	2.17	2.22	2.04	1.84
RPARP-AS1	NR_038937	Hs.656457	2.12	2.11	1.95	2.04
EPB41L4A-AS1	NR_015370	Hs.12082	2.03	2.06	2.05	2.01
PRRT3-AS1	NR_046734	Hs.616388	2.04	1.99	2.05	1.99
THUMPD3-AS1	NR_027007	Hs.598958	2.04	2.03	2.01	1.96
LINC01003	NR_027387	Hs.647112	2	1.94	1.34	2.73
THAP9-AS1	NR_034075	Hs.728916	1.99	2.03	1.94	2.03
SNHG21	NR_110096	Hs.513091	2.04	1.95	1.93	2.03
PRKAR2A-AS1	NR_109996	Hs.634259	1.9	1.89	1.98	2.13
LINC01016	NR_038989	Hs.547104	1.96	1.99	1.81	2.09
LINC01234	NR_110026	Hs.211461	1.85	2.01	1.75	1.92
LINC00339	NR_109762	Hs.279842	1.9	1.82	1.91	1.85
NUTM2B-AS1	NR_120611	Hs.440648	1.84	1.74	2.34	1.45
SNHG7	NR_003672	Hs.495480	1.92	1.68	1.57	2.11
LINC01004	NR_039981	Hs.369356	1.9	1.76	1.71	1.77
MORC2-AS1	NR_026920	Hs.592202	1.75	1.81	1.82	1.66
GATA2-AS1	NR_125398	Hs.730034	1.81	1.7	1.77	1.71
GNAS-AS1	NR_002785	Hs.122718	1.72	1.69	2	1.57
TUSC8	NR_104174	Hs.438480	1.72	1.67	1.74	1.7
TTN-AS1	NR_038271	Hs.710694	1.69	1.61	1.75	1.61
SLC16A1-AS1	NR_103744	Hs.567944	1.69	1.64	1.73	1.57
RUSC1-AS1	NM_001039517	Hs.650801	1.64	1.65	1.6	1.71
NUTM2B-AS1	NR_120611	Hs.440648	1.62	1.55	1.94	1.5
FAM27C	NR_027421	Hs.645763	1.51	1.63	1.6	1.6
MMP25-AS1	NR_123723	NA	1.6	1.53	1.57	1.6
HYMAI	NR_002768	Hs.657760	1.65	1.49	1.44	1.71
PIK3CD-AS2	NR_126367	Hs.661762	1.51	1.63	1.41	1.66
LINC00482	NR_038080	Hs.631762	1.6	1.56	1.5	1.54
NFYC-AS1	NR_024567	Hs.233458	1.52	1.58	1.52	1.58
WWC2-AS2	NR_024008	Hs.745108	1.57	1.53	1.09	1.97
TTC28-AS1	NR_026962	Hs.602319	1.54	1.5	1.3	1.81
ZFPM2-AS1	NR_125796	NA	1.55	1.44	1.76	1.39
EHD4-AS1	NR_120332	NA	1.54	1.56	1.47	1.54
LINC00887	NR_024480	Hs.128066	1.52	1.5	1.48	1.51
KIF9-AS1	NR_033373	Hs.570631	1.51	1.5	1.51	1.47
MCM3AP-AS1	NR_002776	Hs.655095	1.46	1.49	1.46	1.42
LINC01424	NR_109928	NA	1.43	1.45	1.59	1.35
LINC00930	NR_021493	Hs.245476	1.45	1.37	1.45	1.35
ADIRF-AS1	NR_021493	NA	1.49	1.33	1.22	1.53
DNAJC27-AS1	NR_034113	Hs.436366	1.36	1.37	1.24	1.45
DLEU2L	NR_002771	Hs.659291	1.35	1.29	1.45	1.25
SSTR5-AS1	NR_027242	Hs.250557	1.32	1.32	1.25	1.4
DGCR11	NR_024157	Hs.720269	1.29	1.32	1.33	1.29
KMT2E-AS1	NR_024586	Hs.631150	1.3	1.3	1.25	1.31
RAD51-AS1	NR_040058	Hs.598483	1.42	1.19	1.11	1.42
PCOLCE-AS1	NR_038910	Hs.714123	1.3	1.28	1.23	1.28
OIP5-AS1	NR_026757	Hs.380164	1.19	1.27	1.24	1.29
PSMG3-AS1	NR_021487	Hs.436146	1.25	1.22	1.22	1.3
TRAM2-AS1	NR_103446	Hs.544586	1.23	1.24	0.91	1.6
TTTY14	NR_001543	Hs.729534	1.28	1.24	1.23	1.21
TERC	NR_001566	Hs.436182	1.24	1.17	1.3	1.19
RAB30-AS1	NR_038903	NA	1.28	1.12	1.2	1.29
ZBTB20-AS4	NR_046877	NA	1.26	1.16	1.22	1.17
LINC00856	NR_038985	Hs.729238	1.21	1.21	1.09	1.26
SNHG6	NR_002599	Hs.372680	1.18	1.16	1.09	1.31
LINC01001	NR_028326	Hs.645398	1.18	1.18	1.15	1.21
WAC-AS1	NR_033805	Hs.403253	1.26	1.13	1.03	1.26
DDX11-AS1	NR_038927	Hs.586774	1.2	1.19	1.09	1.15
HLX-AS1	NR_046901	NA	1.16	1.16	1.14	1.17
LINC01356	NR_103746	Hs.632431	1.15	1.1	1.17	1.12
MIR22HG	NR_028502	Hs.597755	1.15	1.08	0.97	1.34
APTR	NR_038361	Hs.72451	1.14	1.11	1.15	1.1
C1orf229	NM_207401	Hs.456511	1.18	1.1	1.07	1.13
HOXA11-AS	NR_002795	Hs.587427	1.19	1.08	1.09	1.1
JPX	NR_024582	Hs.648316	1.11	1.11	1.09	1.12
FAM13A-AS1	NR_002806	Hs.744957	1.12	1.04	1.06	1.14
CRNDE	NR_110453	Hs.237396	1.04	1.08	1.21	1.02
C9orf62	NM_173520	Hs.559511	1.1	1.06	1.08	1.11
PCBP1-AS1	NR_033872	Hs.716915	1.07	1.06	1.17	1.03
ASB16-AS1	NR_049729	Hs.656564	1.16	1.05	1.01	1.13
TRIM52-AS1	NR_102759	NA	1.1	1.1	1.06	1.04
LINC-PINT	NR_109851	Hs.744176	1.06	1.02	1.29	0.93
MALAT1	NR_002819	Hs.621695	1.07	0.93	1.42	0.84
HCG18	NR_102326	Hs.485041	1.09	1.04	1.13	0.99
ARRDC1-AS1	NR_122035	Hs.522520	1.07	1.02	1.14	1
LBX2-AS1	NR_024606	Hs.745121	1.09	1.08	0.99	1.07
PITRM1-AS1	NR_038284	Hs.665365	1.08	1.06	1.07	0.99
LINC00963	NR_038955	Hs.529860	1.03	1.04	1.1	1.02
LINC01122	NR_033873	Hs.503210	1.06	1.01	1.05	1.06
B3GALT5-AS1	NR_026542	Hs.375120	1.05	1	0.97	1.07
LINC00476	NR_023389	Hs.494549	1.06	1.03	0.91	1.07
IPO9-AS1	NR_046696	Hs.604842	1.09	1.03	0.91	1.01
HGC6.3	NM_001129895	Hs.448059	1.02	1	1.01	1.01
NA: UniGeneId is not assined
*experimental sample sets were [DMSO-1, HU-1, and CPT-1] and [DMSO-2, HU-2, and CPT-2]
