# Supplementary material for: TUG1-mediated R-loop resolution at microsatellite loci as a prerequisite for cancer cell proliferation
Source: Nat Commun. 2023 Aug 22;14:4521. doi: 10.1038/s41467-023-40243-8 (PMC10444773; doi:10.1038/s41467-023-40243-8)
Supplement: Supplementary file 5 — Supplementary Data 2 [file 41467_2023_40243_MOESM5_ESM.xlsx]

## Sheet: Supplementary Data 2
Supplementary Data 2. List of reagents used in this study
Drug information
Drug Name		Company	Catalog	Concentration
Hydroxyurea	HU	Sigma Aldrich	H8627	2 mM
Camptothecin	CPT	Sigma Aldrich	C9911	10 μM, 10 nM
5,6-Dichlorobenzimidazole 1-β-D-ribofuranoside	DRB	Sigma Aldrich	D1916	100 μM
VE-821		Sigma Aldrich	SML1415	10 μM
SCH900776		MedChemExpress	HY-15532	500 nM
Bleomycin sulfate from Streptomyces verticillus	BLM	Sigma Aldrich	15361	2 μM
5-Ethynyl-2-deoxyuridine	EdU	Sigma Aldrich	900584	10 μM
Biotin		Tokyo Chemical Industry	B0463	200 µM
Chlorodeoxyuridine	CldU	Sigma Aldrich	C6891	25 μM
Iododeoxyuridine	IdU	Tokyo Chemical Industry	IO258	250 μM
Puromycin		InvivoGen	ant-pr-1	1 μg/ml
Hygromycin		InvivoGen	ant-hg-1	12.5 μg/ml
Doxycycline	Dox	BD	631311	1-3 μg/ml
4′, 6- diamidino-2-phenylindole	DAPI	Cell Signaling Technology	4083	0.5 μg/ml
RNase A		NIPPON GENE	318-06391	1 mg/ml
Proteinase K		QIAGEN	19131	100 μg/ml
RNase I		InvitroGen	AM2294	100 units/µl
RNase H		New England Biolabs	M0297L	0.4 units/µl
TURBO DNase		InvitroGen	AM2238	2 units/µl
RNase Inhibitor		New England Biolabs	MO314L	40 units/µl
Deoxyribonuclease		NIPPON GENE	313-03161	1 unit/µl
Z-VAD-FMK		Selleck	S7023	20 μM
Temozolomide	TMZ	Sigma Aldrich	T2577	1 mM
Cisplatin	CIS	Sigma Aldrich	C2210000	3.3 μM
ASO and siRNA information
ASO/siRNA	Name	Target gene	Sequence (5'-3') / Catalog no.	Reference / Company	Concentration
ASO	Ctrl ASO	negative control	GCTCCCTTCAATCCAA	This study	100 nM
ASO	TUG1#1	TUG1	TGAATTTCAATCATTTGAGAT	Katsushima et al., 20161	100 nM
ASO	TUG1#2	TUG1	TTACTCTGGGCTTCTGCAC	This study	100 nM
ASO	CTRL ASO (for CTRL-DDS)	negative control (luciferase)	TCGAAGTACTCAGCGTAAGTT	Katsushima et al., 20161	1 mg/kg
ASO	TUG1#1 (for antiTUG1-DDS)	TUG1	TGAATTTCAATCATTTGAGAT	Katsushima et al., 20161	1 mg/kg
siRNA	Silencer Select Negative Control #1 siRNA (siCtrl)	negative control	#4390843	Thermo Fisher Scientific	0.5 ng/μl
siRNA	esiRNA human E2F1 (siE2F1)	E2F1	EHU070981	Sigma Aldrich	0.5 ng/μl
siRNA	esiRNA human E2F6 (siE2F6)	E2F6	EHU158531	Sigma Aldrich	0.5 ng/μl
siRNA	Silencer Select siRNA (siDHX9-1)	DHX9	S4019	Thermo Fisher Scientific	0.5 ng/μl
siRNA	Silencer Select siRNA (siDHX9-2)	DHX9	S4020	Thermo Fisher Scientific	0.5 ng/μl
FISH probe sets
Probe Name	Company	Catalog
View RNA Probe Homo sapiens TUG1 Type1 targeting exon2	Thermo Fisher Scientific	VA1-11879
View RNA Probe Homo sapiens TUG1 Type6 targeting intron1 and intron2	Thermo Fisher Scientific	VF6-6000434
Antibody information
Antibody Name	Company	Catalog	Clone number for monoclonal antibody	Dilution	Experiment
Rabbit monoclonal anti-E2F1	Abcam	ab179445	EPR3818(3)	2μg	ChIP
Rabbit polyclonal anti-E2F6	Abcam	ab53061		2μg	ChIP
Rabbit monoclonal anti-cMyc	Cell Signaling Technology	5605	D84C12	1:500	ChIP
Rabbit IgG	MBL	PM035		2μg	ChIP
Mouse monoclonal anti-α-Tubulin	Abcam	ab64503	DM1A	1:1000	WB
Mouse monoclonal anti-snRNP70	Santa Cruz Biotechnology	sc-390899	C-3	1:100	WB
Rabbit monoclonal anti-Histone H3	Cell signaling Technology	4499	D1H2	1:2000	WB
Rabbit polyclonal anti-phospho-Chk1 (Ser345)	Cell signaling Technology	2341		1:500	WB
Mouse monoclonal anti-Chk1	Santa Cruz Biotechnology	sc-8408	G-4	1:500	WB
Rabbit polyclonal anti-phospho ATR (Thr1989)	Cell Signaling Technology	58014S		1:500	WB
Rabbit polyclonal anti-ATR	Cell Signaling Technology	2790S		1:1000	WB
Rabbit monoclonal anti-GAPDH	Cell signaling Technology	2118	14C10	1:1000	WB
Rabbit monoclonal anti-E2F1	Abcam	ab179445	EPR3818(3)	1:1000	WB
Rabbit polyclonal anti-E2F6	Abcam	ab53061		1:1000	WB
Mouse monoclonal anti-β-Actin	Cell signaling Technology	3700	8H10D10	1:1000	WB
Rabbit polyclonal anti-RNA Helicase A (DHX9)	Abcam	ab26271		1:1000	WB
Rabbit polyclonal anti-RPA32	BETHYL	A300-244A-M		1:1000	WB
Mouse monoclonal anti-RPA70	Calbiochem	NA13	RPA70-9	1:100	WB
Rabbit polyclonal anti-HA-tag	MBL	561		1:1000	WB
Horse anti-mouse IgG, secondary antibody, HRP	Cell signaling Technology	7076		1:2000	WB
Horse anti-rabbit IgG, secondary antibody, HRP	Cell signaling Technology	7074		1:2000	WB
Rabbit polyclonal anti-phospho-Histone H2A.X (Ser139)	Abcam	ab2893		1:1000	WB
Rabbit monoclonal anti-phospho-Histone H2A.X (Ser139)	Abcam	ab81299	EP854(2)Y	1:5000	WB
Rabbit polyclonal anti-phospho RPA32 (Ser33)	BETHYL	A300-246A-M		1:1000	WB
Rabbit monoclonal anti-phospho Chk2 (Thr68)	Cell Signaling Technology	2197S	C13C1	1:1000	WB
Rabbit monoclonal anti-Chk2	Cell Signaling Technology	6334S	D9C6	1:1000	WB
Rabbit monoclonal anti-phospho ATM (Ser1981)	Cell Signaling Technology	5883S	D6H9	1:1000	WB
Rabbit monoclonal anti-ATM	Abcam	ab201022	EPR20100	1:1000	WB
Rabbit polyclonal anti-phosho RPA32 (Ser33)	BETHYL	A300-246A-M		1:200	IF
Rabbit polyclonal anti-RNA Helicase A (DHX9)	Abcam	ab26271		1:200	IF
Rabbit polyclonal anti-PCNA	Sigma Aldrich	HPA030521		1:100	IF
Goat anti-rabbit IgG, secondary antibody, Alexa Fluor 647	Thermo Fisher Scientific	A21244		1:1200	IF
Mouse monoclonal anti-phospho-Histone H2A.X (Ser139) , Alexa Fluor 488	Merck Millipore	05-636-AF488	JBW301	1:100	IF
Mouse monoclonal anti-phospho-Histone H2A.X (Ser139) , Alexa Fluor 647	Merck Millipore	05-636-AF647	JBW301	1:100	IF
Mouse monoclonal anti-phospho-Histone H2A.X (Ser139) , Alexa Fluor 488	Merck Millipore	05-636-AF488	JBW301	1:100	FACS
Mouse monoclonal anti-GFP	MBL	M048-3	1E4	2μg	RIP
Mouse IgG	Sigma Aldrich	I5381		2μg	RIP
Rabbit polyclonal anti-RNA Helicase A (DHX9)	Abcam	ab26271		2μg	CLIP
Rabbit polyclonal anti-phosho RPA32 (Ser33)	BETHYL	A300-246A-M		4μg	CLIP
Rabbit IgG	MBL	PM035		2μg-4μg	CLIP
Mouse monoclonal anti-DNA-RNA Hybrid, clone S9.6	Merck Millipore	MABE1095	S9.6	1:1000	Slot Blot
Mouse monoclonal anti-DNA-RNA Hybrid, clone S9.6	Merck Millipore	MABE1095	S9.6	1:100	DRIP
Rat monoclonal anti-BrdU	Abcam	ab6326-250	BU1/75 (ICR1)	1:150	DNA fiber
Mouse monoclonal anti-BrdU	BD Biosciencies	347580	B44(RUO (GMP))	1:500	DNA fiber
Goat anti-mouse IgG, secondary antibody, Alexa Fluor 488	Thermo Fisher Scientific	A11029		1:100	DNA fiber
Donkey anti-rat IgG, secondary antibody, Cy3	Jackson ImmunoResearch Laboratories	712-165-153		1:400	DNA fiber
Oligonucleotide information
Oligonucleotide Name	Sequence (5'-3')	Experiment	Reference
TUG1-Forward	AGGTAGAACCTCTATGCATTTTGTG	RT-qPCR, RIP	Katsushima et al., 20161
TUG1-Reverse	ACTCTTGCTTCACTACTTCATCCAG	RT-qPCR, RIP	Katsushima et al., 20161
GAPDH-probe	AAGGTCGGAGTCAACGGATTTGGTC	RT-qPCR	IDT, Hs.PT.39a.22214836
GAPDH-Forward	ACATCGCTCAGACACCATG	RT-qPCR	IDT, Hs.PT.39a.22214836
GAPDH-Reverse	TGTAGTTGAGGTCAATGAAGGG	RT-qPCR	IDT, Hs.PT.39a.22214836
TUG1 promoter-Forward	GGCACTACCCGGATCTCAC	ChIP	This study
TUG1 promoter-Reverse	ACGCCGAATTTCGTGTTGC	ChIP	This study
TUG1 gene body-Forward	CCTAGTTTGTTCCATGAGTGTGC	ChIP	This study
TUG1 gene body-Reverse	CATTTGAGATTGTGGGGTGTGG	ChIP	This study
HPRT-Forward	AATGACCAGTCAACAGGGGAC	RIP	This study
HPRT-Reverse	GGTCCTTTTCACCAGCAAGC	RIP	This study
TUG1 1-1-Forward	TCCTGCTTTCCTGACCCTCTC	CLIP	This study
TUG1 1-1-Reverse	GTTCCTTCGCCCTACCAGAC	CLIP	This study
TUG1 1-2-Forward	GTCCCCTGCTTGGCTTCTATTC	CLIP	This study
TUG1 1-2-Reverse	CAGAGTTGACGGGCCAAAGG	CLIP	This study
TUG1 2-1-Forward	ACTGAGCAAGCACTACCACC	CLIP	This study
TUG1 2-1-Reverse	AGGCTGATGGAATAGCACAGG	CLIP	This study
TUG1 2-2-Forward	CCTAGTTTGTTCCATGAGTGTGC	CLIP	This study
TUG1 2-2-Reverse	CATTTGAGATTGTGGGGTGTGG	CLIP	This study
TUG1 3-1-Forward	GAGTAGGGGCCTGAATCCTGC	CLIP	This study
TUG1 3-1-Reverse	AACATGAACTGTGCTGAGTGG	CLIP	This study
TUG1 3-2-Forward	AATCTGGTTGACTAGCCTCCTTG	CLIP	This study
TUG1 3-2-Reverse	TGGCAGGATTAGAGGGAATGG	CLIP	This study
TUG1 3-3-Forward	CCTGATGACAGCGTTTGTGCC	CLIP	This study
TUG1 3-3-Reverse	ATCTGTCAAGTCTCAATGTTGGTAG	CLIP	This study
CFP-Forward	GGAGAGGGTGAAGGTGATGC	LacO-LacR system	This study
CFP-Reverse	ATAACCTTCGGGCATGGCAC	LacO-LacR system	This study
β-globin-Forward	TTGGACCCAGAGGTTCTTTG	LacO-LacR system	This study
β-globin-Reverse	GAGCCAGGCCATCACTAAAG	LacO-LacR system	This study
BCL2-Forward	CAACAAAGCAGAGTGGCTTCT	DRIP, ChIP	This study
BCL2-Reverse	GGGCATAGCATAGTCATGCAAA	DRIP, ChIP	This study
C22orf34-Forward	AGAGGATAGGCTGGGAGTG	DRIP	This study
C22orf34-Reverse	GGGTGCGTCTCCTCTTG	DRIP	This study
PRS6KA2-Forward	AGACTGCTGTACCTGCTTTG	DRIP, ChIP	This study
PRS6KA2-Reverse	TTGCTGTGCAGACACTATCC	DRIP, ChIP	This study
Chr22:47299889-F	GGGACACAGACACAGAGAAAAG	ChIP	This study
Chr22:47299889-R	TCTGGGTTCTGGAGTCATTTG	ChIP	This study
D2S123-Forward	AAACAGGATGCCTGCCTTTA	MSI	Odenthal et al., 20092
D2S123-Reverse	GGACTTTCCACCTATGGGAC	MSI	Odenthal et al., 20092
D5S346 -Forward	ACTCACTCTAGTGATAAATCG	MSI	Odenthal et al., 20092
D5S346 -Reverse	AGCAGATAAGACAGTATTACTAGTT	MSI	Odenthal et al., 20092
D17S250-Forward	GGAAGAATCAAATAGACAAT	MSI	Odenthal et al., 20092
D17S250-Reverse	GCTGGCCATATATATATTTAAACC	MSI	Odenthal et al., 20092
MLH1-Forward	GGCACAGCATCAAACCAAG	qRT-PCR	This study
MLH1-Reverse	CAAGCATGGCAAGGTCAAAG	qRT-PCR	This study
MSH2-Forward	AAAGGGAGAGCAGATGAATAGTG	qRT-PCR	This study
MSH2-Reverse	TGATTACCGCAGACAGTGATG	qRT-PCR	This study
MSH6-Forward	GAGGCTTGAATTGGCAGTTTG	qRT-PCR	This study
MSH6-Reverse	CTAGATCCTTGTGTCTTAGGCTG	qRT-PCR	This study
PMS1-Forward	GCCACAAGCGTAGATGTTAAAC	qRT-PCR	This study
PMS1-Reverse	CTTCATTGCCATTACAGGTGC	qRT-PCR	This study
PMS2-Forward	GCCTCATTCCTTTTGTTCAGC	qRT-PCR	This study
PMS2-Reverse	AACTCCTTCCAACTCCATGC	qRT-PCR	This study
MORC2-Forward	CCTCAAGAGAGCTCAGAAAGATAAA	qRT-PCR	This study
MORC2-Reverse	ACGTAGTCAAACTTCACCTTCCAC	qRT-PCR	This study
MGMT forward	TTGGTAAATTAAGGTATAGAGTTTT	Pyrosequencing	Ohoka et al., 20113
MGMT biotinylated reverse	AAACAATCTACGCATCCT	Pyrosequencing	Ohoka et al., 20113
pyrosequencing primer for the MGMT promoter	GGAAGTTGGGAAGG	Pyrosequencing	Ohoka et al., 20113
sgRNA information
sgRNA Name	Sequence (5'-3')	Experiment	Reference
non-targeting (NT)	TAGATTGCTGTTCTACCAAGTAATCCAT	CARPID	Konermann et al., 20184
TUG1	TCATCCAGAGCAGCTTCACTTTTACTCT	CARPID	This study
Plasmid information
Plasmid Name	Description	Experiment	Reference
pcDNA3.1-RNaseH1D210N-EGFP	Express RNaseH1D210N-GFP fusion protein; D210N: Aspartic acid (D) at 210 aa was substituted to Asparagine (N)	Super-resolution imaging	Nguyen et al., 20175
pEF-BOS-RPA70-EGFP	Express C-terminal EGFP fusion RPA70	RIP	This study
pEGFP-RPA32	Express N-terminal EGFP fusion RPA32	RIP	This study
pDisplay-rtTA	Express reverse tetracycline-controlled transactivator (rtTA) protein	LacO/LacR system	This study
Pcr4-12xMBS-PBS	Contains 12x MS2/PP7 repeat sequence	LacO/LacR system	Addgene plasmid # 52984 (Wu et al., 20146)
ubc-nls-ha-MCP-VenusN-nls-ha-PCP-VenusC	Express Venus attached to MCP and PCP respectively	LacO/LacR system	Addgene plasmid # 52984 (Wu et al., 20146)
pcDNA3.4-TUG1-PP7	Express full length TUG1 (NR_002323.2) fused with PP7	LacO-LacR system	This study
pcDNA3.4-Luciferase-PP7	Express firefly luciferase mRNA (XM_031473197) fused with PP7	LacO-LacR system	This study
TUG1 deletion construct Δ1	Express TUG1 with deletion (1-1,102 bp) fused with PP7	LacO-LacR system	This study
TUG1 deletion construct Δ2	Express TUG1 with deletion (1,338-3,834 bp) fused with PP7	LacO-LacR system	This study
TUG1 deletion construct Δ3	Express TUG1 with deletion (4,739-6,266 bp) fused with PP7	LacO-LacR system	This study
TUG1 deletion construct Δ4	Express TUG1 with deletion (6,119-7,542 bp) fused with PP7	LacO-LacR system	This study
pDisplay-mCherry-LacR-PCP	Express mCherry-LacR-PCP fusion protein	LacO-LacR system	This study
pDisplay-mCherry-LacR-DHX9	Express mCherry-LacR-DHX9 fusion protein	LacO-LacR system	This study
pDisplay-mCherry-LacR-DHX9-mut	Express mCherry-LacR-DHX9-mut fusion protein; DHX9-mut: DHX9-helicase dead mutant (D511A, E512A). D511A: Aspartic acid (D) at 511 was substituted to Asparagine (N). E512A: Glutamic acid at 512 was substituted to Asparagine.	LacO-LacR system	Lee et al., 20147, This study
CARPID BASU-dCasRx	Express CARPID BASU-dCasRx fusion protein	CARPID	Addgene plasmid # 153209 (Yi et al., 20208)
pXR004	hU6-driven expression of guide RNAs compatible with CasRx	CARPID	Addgene plasmid # 109054 (Konermann et al., 20184)
pXR004-NT	hU6-driven expression of non-targeting (NT) guide RNA	CARPID	This study
pXR004-TUG1	hU6-driven expression of TUG1-targeted guide RNA	CARPID	This study
Supplementary references
1 Katsushima, K. et al. Targeting the Notch-regulated non-coding RNA TUG1 for glioma treatment. Nat Commun 7, 13616, doi:10.1038/ncomms13616 (2016).
2 Odenthal, M. et al. Analysis of microsatellite instability in colorectal carcinoma by microfluidic-based chip electrophoresis. J Clin Pathol 62, 850-852, doi:10.1136/jcp.2008.056994 (2009).
3 Ohoka et al. The Global DNA Methylation Surrogate LINE-1 Methylation Is Correlated with MGMT Promoter Methylation and Is a Better Prognostic Factor for Glioma. PLOS ONE 6, e23332, doi.org/10.1371/journal.pone.0023332 (2011)
4 Konermann, S. et al. Transcriptome Engineering with RNA-Targeting Type VI-D CRISPR Effectors. Cell 173, 665-676 e614, doi:10.1016/j.cell.2018.02.033 (2018).
5 Nguyen, H. D. et al. Functions of Replication Protein A as a Sensor of R Loops and a Regulator of RNaseH1. Mol Cell 65, 832-847 e834, doi:10.1016/j.molcel.2017.01.029 (2017).
6 Wu, B., Chen, J. & Singer, R. H. Background free imaging of single mRNAs in live cells using split fluorescent proteins. Sci Rep 4, 3615, doi:10.1038/srep03615 (2014).
7 Lee et al. Suppression of the DHX9 helicase induces premature senescence in human diploid fibroblasts in a p53-dependent manner. J Biol Chem 289, 22798-22814, doi: 10.1074/jbc.M114.568535 (2014).
8 Yi, W. et al. CRISPR-assisted detection of RNA-protein interactions in living cells. Nat Methods 17, 685-688, doi:10.1038/s41592-020-0866-0 (2020).
