# Supplementary material for: TUG1-mediated R-loop resolution at microsatellite loci as a prerequisite for cancer cell proliferation
Source: Nat Commun. 2023 Aug 22;14:4521. doi: 10.1038/s41467-023-40243-8 (PMC10444773; doi:10.1038/s41467-023-40243-8)
Supplement: Supplementary file 7 — Source Data [file 41467_2023_40243_MOESM7_ESM.xlsx]

## Sheet: Figure 1b
Figure 1b
RT-qPCR		Relative expression of TUG1
	n=3		G1			S
		DMSO	HU	CPT	DMSO	HU	CPT
	Data 1	1	1.02	1.13	1	3.58	3.17
	Data 2	1	1.16	1.01	1	2.56	3.9
	Data 3	1	1.11	1.2	1	2.45	2.61

## Sheet: Figure 1d
Figure 1d
smFISH	2mM HU
	S/G2 cells										G1 cells
	Nucleus					Cytoplasm					Nucleus					Cytoplasm
	0h	2h	4h	6h	8h	0h	2h	4h	6h	8h	0h	2h	4h	6h	8h	0h	2h	4h	6h	8h
	1	8	5.66667	5.33333	5	0	0.333333	0.333333	2	0.333333	0.666667	5.33333	5.33333	5	2.66667	0.333333	1.33333	0.666667	1.33333	2.33333
	0	5.66667	10	4.66667	9	0	0.666667	0.666667	4.33333	1.33333	0.333333	1.66667	8.66667	5	3.66667	0.333333	1	2	1.33333	1.66667
	0	3.66667	12.3333	3.33333	4.66667	1	3.66667	0.333333	1.66667	2	0.666667	2.33333	4.33333	5.66667	2.33333	0.666667	0.666667	2	2	1.33333
	0	3.66667	10.6667	3	1	0	0.333333	1	1.66667	2.33333	0	4	4.66667	4.66667	7.33333	0.666667	1.66667	1	1.66667	0.666667
	1.33333	6.66667	10.6667	3	0.333333	1	0	1.66667	1	1.33333	0.333333	8	3	4	3.33333	0.333333	0	1.66667	1.66667	0.333333
	0.666667	8.33333	7.66667	1.66667	4.66667	0.333333	1.33333	1	2	1.66667	1.66667	7.33333	5.66667	1.33333	0.666667	1	1	0.666667	1	0.333333
	0.333333	4.33333	4	3.33333	6.33333	0.333333	0.666667	1.66667	3.33333	1.33333	0	4	2.66667	4.33333	2.33333	1	2.33333	1.66667	2.33333	1.33333
	0	10.6667	7.33333	3.66667	2.33333	0.666667	1.66667	1	0.666667	1.33333	0	4.33333	0	3	4.33333	0.333333	3	0	1.66667	3.33333
	1	16.3333	8	3.33333	0.333333	0	0.333333	0	2.33333	0.666667	0.666667	5	6.33333	4	5	1	1.66667	0.666667	1	1.66667
	1	10.6667	2.66667	4.66667	5	1	0	2.66667	1	0.666667	0	5.66667	7.33333	2.66667	1.33333	0.666667	1	0.666667	2.33333	0.333333
	0.666667	15	4.33333	8.33333	6.33333	1	0	2.66667	0.333333	3.66667	0	3	6	4.33333	5	2.33333	1.66667	0.333333	1	0
	0	4.66667	8.33333	4	6.33333	1	0.333333	1.33333	3.66667	3	1	3.33333	5	3.33333	1.66667	0.666667	1	1	0.666667	0
	0.333333	6	9.33333	5	3.66667	0.333333	1	0.333333	2.66667	2.33333	1	5	7	4	3	2	0.666667	1.66667	1	2
	0.333333	4	3.33333	3.66667	2	0.333333	1	1.33333	1.33333	0.333333	0	4	4.33333	4.33333	3.33333	0.333333	1	2.66667	1	1
	0	4.33333	10.3333	9.33333	5	0.666667	2	2	0.666667	2	0	1.33333	7.33333	6	4.33333	0.666667	1.33333	1.33333	2.66667	1.33333
	0	7.66667	7.66667	3.66667	5.66667	0.333333	1.33333	2.33333	2.66667	3.33333	0.333333	8.33333	6	4.33333	4	1.33333	1.66667	2.33333	0.666667	2.66667
	2	1	9.33333	5.66667	2	1.33333	0	1	4.33333	1	0.333333	4	6.66667	7	3.33333	1.33333	1	3.33333	1	1.33333
	3.33333	4.66667	5	7.66667	3.66667	2.33333	0	5.33333	2	1.66667	0.666667	2.33333	5	6	4.33333	1.66667	0.666667	0.666667	1.66667	1.66667
	0.666667	5.66667	8	1.66667	4.66667	3	0.333333	2.66667	0.666667	2.33333	2.33333	3.66667	5	2.66667	1	0.333333	2.66667	1.66667	1.33333	2
	2	2.66667	6	8.33333	4	0.666667	1	0.333333	1.66667	2	0	2	3.66667	3.33333	3	0	2.33333	1	1.33333	0.666667
	0.666667	2.66667	7.66667	6.66667	2.66667	2	0.666667	1	2	1.33333	1.33333	2.33333	4.33333	5.66667	1.66667	2.33333	2	2.33333	3.33333	0.333333
	1.66667	4.66667	1.33333	7	4	2	1	4.66667	4.66667	2	1.33333	3.66667	5.33333	3.33333	5.33333	1	0.666667	2.66667	2.66667	0.666667
	0	4	9.66667	5	3.66667	0	0.333333	3.33333	3.33333	2.33333	0	5	5	3.66667	3.33333	0.333333	1.66667	1.66667	3.33333	1.66667
	0	3	4	5.66667	1.66667	0	0.333333	1	2.33333	1.33333	2	5.66667	3.66667	5.66667	3.66667	0.666667	0.666667	2	1.33333	2.33333
	0.666667	3	0.666667	3.33333	1.33333	0.333333	1.66667	2.66667	3	1.66667	1	5	3.33333	3.66667	2	1	1.33333	1	0.333333	1
	0	3.33333	2	3.33333	3.66667	1.33333	0	0.333333	2.66667	0.666667	2.66667	3.66667	5	3.33333	1	0.666667	0.666667	2.66667	4	0.666667
	0.333333	1	2.33333	8	4.33333	0.333333	0.666667	1.66667	0	1.66667	2.66667	4	2.66667	5	1.33333	0.666667	1	2	2.33333	1
	0.333333	7.33333	1	3.66667	1.33333	1	0.666667	1	5.66667	4.33333	2	5	5.66667	1.33333	1.66667	0.333333	1	0.666667	2.33333	0.666667
	0.333333	6.33333	8.33333	1.66667	2.33333	0.333333	0.333333	1	1.66667	2	0.333333	5.66667	5.33333	5.33333	3.66667	0.333333	1.33333	2.33333	2	1.33333
	0.333333	2.33333	2.33333	8	5.66667	1.33333	0.333333	0.333333	2	1.33333	1	4.66667	3	6.66667	3.66667	0.666667	3	1.33333	3	1.66667
	0.666667	2.66667	15	4	3.33333	1.66667	0.333333	1.33333	2.33333	2.33333	2	3.33333	4	6	2.33333	0.333333	0.333333	1.66667	3.66667	0.333333
	0	1.66667	2	2.33333	2.66667	1	0.333333	3	1.33333	3	0.333333	2.66667	4	5	1	0.666667	0	2	3.33333	0.666667
	0	3.66667	5	11	8.66667	0.666667	0.666667	2.33333	2	1	0.333333	4.66667	2	5.33333	1.66667	1.33333	0.666667	1	3	1
	0.333333	1	5.66667	5.66667	2	0.666667	0.666667	1.66667	2	3	0.333333	4	4.66667	4.33333	4.66667	0.666667	0.666667	2	1.66667	0.666667
	1.33333	1.33333	7.33333	5	7.33333	1.66667	0	1.66667	3	3.33333	0.333333	3.33333	4.66667	2	7.33333	0.333333	1	1	2.33333	0
	0.666667	2	3	6.66667	4	0.333333	0	1.66667	2.33333	1	0	5	6	6.66667	4.33333	0.666667	0.666667	3.66667	1	2.33333
	0	1.33333	5.66667	7.66667	2.33333	0.333333	0.333333	1.33333	2.66667	1.66667	0	3	3	4	2.66667	0.666667	1.33333	2.33333	1.66667	1
	0.666667	8	9	5.66667	0.666667	0.333333	1	0.666667	3.33333	4	0	3.66667	0.666667	4	4.33333	0.333333	1	1.33333	1.66667	1
	1.66667	4	5	6.33333	6	1.33333	0	1	4.33333	1	1.66667	3.66667	6	3	1	2.33333	1	1.66667	2.33333	0.333333
	1.66667	1	4.66667	5.33333	1.66667	0	0	1.66667	2.33333	1.66667	0.333333	2.66667	4.66667	3.66667	3	0.333333	0.666667	1.66667	2.33333	2.33333
	0	3.66667	6.33333	8	6	0.666667	0.333333	2	2	1.33333	0.333333	1.33333	5.66667	2.66667	3.66667	1.66667	0	0.666667	0.666667	1.66667
	0	5.33333	2.66667	5.66667	4	0.666667	0.666667	0.666667	1.66667	3.66667	0.333333	9	1.66667	4.66667	4.33333	0.666667	1.66667	0.666667	2	3
	0	4	4.33333	7	3	0.666667	0.333333	1	3.33333	2	0.333333	4.33333	4.66667	4.33333	3.66667	1.33333	0.666667	0	3.66667	1
	0	13	4	6	2.33333	0.333333	0.333333	0.333333	3	3	0	2.66667	3.66667	2.33333	2.33333	0.333333	2	1.33333	3.33333	1
	3	4.33333	5.66667	12	2.66667	4	0.333333	4.66667	1.66667	2.66667	0	3.66667	6	3	1.66667	0.666667	1.66667	2.33333	2	1
	0	3.33333	11.3333	5	4.33333	0.666667	0.666667	0.333333	3.33333	1.33333	0.666667	3	5.66667	5.66667	5	0.666667	1.33333	1	5.66667	1
	0.333333	3.33333	4	4.33333	7.33333	0.333333	0.666667	2.33333	4.33333	1	0.666667	3	7.33333	2	1.66667	0.666667	0	1.66667	0	0.333333
	0	14	2.66667	4.66667	3.66667	0	0.333333	2	0	0.333333	0	5.66667	7.66667	4.33333	2.33333	0.666667	1.33333	3	0.333333	0.333333
	0.666667	4	4	6.33333	5.33333	0.333333	3.33333	1.66667	1.66667	1	1	8.33333	6	1.66667	1	1	1.33333	1.33333	0	1
	0	8	8	3.33333	6.66667	0.333333	3	0.666667	1.66667	4.66667	0.333333	3.33333	5.33333	2.66667	3.33333	0	0.333333	0.333333	2.33333	2.33333
	0.333333	2.33333	4	4.66667	7	0.333333	2	0.666667	2.33333	1.66667	0	5.33333	7.66667	1.66667	3	0.333333	0.333333	0.333333	2.33333	0
	1	8.33333	7.33333	2.66667	3.33333	0.333333	1	1	0	0.666667	0	0.666667	2.33333	4.66667	2.33333	0	1.66667	0.333333	0.666667	0
	0.333333	4	2	7.33333	7.66667	0.333333	0.333333	0.666667	0.666667	0.333333	0.333333	2.66667	2	1.33333	2.66667	0	1	0.333333	1.33333	1
	0.333333	5.33333	6.66667	4.66667	6.33333	0.666667	0	0.333333	3.33333	0.666667	0	4.33333	7.33333	1.66667	3	0.333333	0.666667	1	1	1.33333
	0.666667	2.33333	5.66667	7.66667	10.3333	1.33333	0	0.333333	2	2.33333	0	7.33333	3.66667	0.666667	2.66667	1	0.666667	0	2	0.666667
	0.333333	4.33333	2.66667	7.66667	10	1	0	2.66667	2.66667	1.33333	0	2.33333	4.33333	2	3.33333	0.666667	0.666667	0.666667	2.66667	1.33333
	0.666667	6	2.33333	3.66667	5	0	1.66667	1	1.33333	1.33333	0	5	4	0.666667	4	0.333333	0	0.333333	1.33333	0
	0	4.66667	1.33333	4.33333	4	0.333333	2.66667	1	0.666667	1	0.666667	3.66667	3	0.666667	2	0.666667	1.33333	0.333333	4.33333	1.33333
	1	2.66667	5.33333	1	4.66667	1.33333	2	1.33333	0	4.66667	0.666667	2.66667	0.666667	5.33333	3	1.33333	0.666667	1.33333	2.66667	1.33333
	0	6.66667	3.33333	0.666667	2.33333	0.666667	0.666667	2.66667	2.33333	2.33333	0	6	3	2.66667	4	1	3.33333	1.33333	1	0
	0.333333	1.66667	1.66667	6.66667	3	0.333333	0	3	0.666667	3	0	6	3.66667	4.66667	3.66667	0.666667	0.666667	2.66667	2.33333	0.333333
	0	4.33333	2	3.66667	3.66667	0	2	0.666667	1.66667	10	0	2	2	3.66667	2.33333	0.666667	1	0.666667	3	0.333333
	0	3	6.66667	5.33333	3.66667	0	1.33333	3.33333	1	2.66667	0	2.66667	3	5.66667	6.66667	0	1.33333	2	4	0.333333
	0	2	2.33333	2.66667	2	1	0.666667	1	4	0.333333	1.33333	5	4	7	3.33333	1	0.666667	0.666667	2.66667	2
	1	2.66667	3	3.33333	4	0.333333	0	1.33333	2.66667	3.33333	1	6	0.333333	2	2.33333	0.333333	1.66667	2.66667	1.66667	0.333333
	2	9.33333	2.66667	8.66667	0	1.33333	0.333333	3	1.66667	4.33333	2.33333	2.66667	0.333333	3.33333	0.666667	1	1.66667	0.666667	3	2
	0.666667	2.66667	2	6.33333	5	0.666667	2.33333	0.333333	2	2.33333	0.666667	2	5.33333	3.33333	2.33333	1	0.333333	0.666667	3.66667	2.33333
	6.66667		0.666667	1.33333	5.66667	1.66667	0.666667	1	1	4.66667	0.666667	7.66667	2.33333	6.33333	3.66667	1	2.33333	2.33333	1	1
	0.333333		2.33333	4.66667	2.66667	0.333333	0.333333	0.666667	1.33333	3.33333	0	3.33333	6.66667	6	5	0	0.666667	3.33333	2.66667	1.66667
	4.33333		1.66667	4.33333	0.666667	2.33333	0.666667	1.33333	3	3	0.333333	6	0.666667	2.66667	4.33333	1.33333	2.66667	1	4.33333	2
	0		0.333333	6.66667	3.33333	0	0	1.66667	1.33333	3	0	5.33333	2.66667	4	1	0	3.33333	1	1.66667	2.33333
	2		2.66667	7.66667	2.66667	0.666667	0.666667	1	2.66667	3	0	6.33333	7.33333	7	1.66667	1.33333	1.66667	1	3.66667	0.333333
	0		3.66667	3	5.66667	0	0.333333	1.33333	2	0.666667	0.666667	2.66667	0.666667	5.33333	1.33333	0.333333	0.333333	3.33333	3.33333	0
	0.333333		5	1.66667	4.33333	1	1	1.66667	1.33333	1.66667	0.333333	3.66667	2.33333	3	3.66667	0.666667	1.33333	2	2	0.333333
	0.666667		3	5.66667	2	0.666667	0.666667	3.33333	3	9	0.333333	2.33333	0.333333	1.66667	2	0.333333	1	0	1	0
	2.66667		4	2.66667	3.33333	0	1	1	2.33333	1.66667	0.333333	5	4.66667	2	3.33333	2	4	0.333333	0	0
	5.33333		2	4	5.33333	0.666667	1.66667	3.66667	4	2	0.333333	4.66667	0	7	1.33333	0.333333	3	2.66667	0	0.333333
	5		6.66667	3.66667	8.33333	2.33333	0.666667	2.33333	3	2.66667	0.333333	2.66667	3.66667	3	2.33333	1	1.33333	3.33333	2	1
	2.66667		3	2.33333	3.66667	1.66667	0.666667	1.66667	2.66667	2	0	5	1.33333	3.66667	0.666667	0.333333	1.66667	1.33333	2	0.333333
	5		1.33333	1	3.66667	1.33333	0.666667	2.33333	3.33333	2.66667	0.666667	7.66667	0.666667	6	1.66667	0.666667	3	2.66667	2	1.66667
	4		3	1.66667	16.6667	2.33333	5.33333	0.666667	8	2.33333	0	6	3	4.33333	1	1	1.66667	0.333333	0	1
	5.33333		1.33333	1.33333	3.33333	0.666667	0.666667	2.66667	4.66667	2	0.333333	2.33333	5.33333	3	2	2.33333	0.666667	1.66667	1	0.666667
	3.66667		5	3.33333	5	0.666667	1	2	4.66667	2.33333	0	0.333333	6	3.66667	4	0.666667	1.33333	1.66667	3	0.666667
	1		4	1.33333	3	2.33333	1.66667	0.333333	3.66667	4.33333	0	6.33333	0.333333	5	4	0	1	1.66667	0.333333	1
	2.66667		0.333333	1.66667	3.33333	2	1.33333	2	1.33333	3	0.666667	2	2.66667	1	6.33333	0.666667	2	1.33333	3	0.666667
	3.33333		5	4.66667	9.66667	1	1.66667	4.66667	3	0.666667	0.666667	2.33333	3	5	4.33333	0.333333	3.66667	1.33333	1.66667	0.666667
	0.666667		4.66667	3.33333	2.33333	1.66667	1.33333	0.333333	1.66667	0.666667	0.666667	5.66667	1.66667	7	1.33333	1	2.33333	1	1	0
	2.33333		1.66667	6.66667	1	1.33333	2.66667	4	2	1	1	2.33333	1.33333	3.66667	2.33333	1.66667	0.333333	1.33333	1.66667	1
	5.33333		1.66667	5.33333	6.33333	1	5	3	4	1	0.333333	0	1	2.66667	2	0.333333	2	2.66667	1	2.66667
	0		7	5	4.66667	0.333333	2.66667	4	0.333333	0.666667	0	3.33333	2	3.66667	4	0	1.33333	1.33333	3	0
	0.333333		2	1.66667	4	1.33333	5.33333	4.33333	1	3	0.666667	3	2	7.33333	1.33333	0.333333	2.66667	4	4	1
	0		4.66667	6	3.33333	0	2	3.66667	0.666667		0	4.33333	3	2.66667	4.66667	0.666667	0.666667	0	4.66667	1.66667
	0.666667		6	3	2	0.333333	1.66667	2	0.666667		0	1	3	4	3.66667	1	0.666667	2.33333	3.33333	3.33333
	4		7.66667	0.666667	1.66667	1.33333	1.33333	1.66667	1		0	4.66667	3	2.33333	2.66667	0.333333	1.66667	1.33333	5.33333	1.66667
	4.33333		5	1	1	0.666667	0	1	2.66667		1.66667	5.33333	1.33333	0.666667	3.66667	2.33333	2	2.33333	6.33333	2
	0.333333		9.66667	3.66667	2	0.666667	7	1.66667	1.66667		0	1	1.33333	3	1	2.33333	1.33333	0.333333	2.66667	1.33333
	0.333333		8.66667	1.66667	2.66667	0	1.66667	2.33333	2.66667		0.666667	6.33333	5.33333	3.33333	3.33333	1.33333	1.33333	0.333333	0.333333	3.33333
	3		6	3.66667	2.33333	0.333333	2	3	2.33333		1	1	3.33333	5.33333	3	0.333333	1	2.66667	1.66667	0.666667
	1.66667		9	4	2	2.66667	0.333333	0.666667	1.33333		0.333333	2.33333	3	3.66667	1.66667	0	1.66667	1.33333	1.66667	2.33333
	1.33333		1	8.66667	3.66667	0.333333	1.33333	5	0.333333		0	1.66667	0	5.33333	4.33333	0	0.333333	1.33333	1.66667	4
	0.333333		1.66667	1	2.33333	0.666667	0	2	1.33333		2	2	5	3.33333	1.33333	0	1.33333	1.33333	1.33333	3.33333
	3.66667		0.333333	3.66667	1.33333	1.33333	3	4	1.66667		5	1.33333	1.66667	3.66667	2.33333	1.33333	0	1.33333	0.333333	0.333333
	1.33333		3.66667	4	1	3.33333	0.333333	2.33333	1.33333		1	2.33333	4	3	2.33333	2.33333	1	0.333333	2	1.33333
	4		2	6.33333	0.333333	1	3	2	0.666667		4.33333	5	1.33333	3.33333	7.33333	1.66667	0.666667	4.33333	5.33333	1.66667
	0.333333		3.33333	7	2.66667	0.333333	1.66667	2.33333	1.66667		4.33333	6	0	2.33333	3.33333	1.66667	0.333333	0.666667	0.333333	3.33333
	1.33333		3	7.33333	1.33333	0.666667	0.333333	5.33333	1.33333		4	3.66667	0.333333	5.33333	1.66667	1.66667	0.666667	0.666667	1.66667	2
	1		3.33333	5.66667	4	2.33333	1.33333	2.33333	2		0	5.33333	0.666667	3	6	0.666667	1	3	3	0.333333
	0.666667		1.66667	4.33333	1	0.333333	0.333333	1.33333	2		1.33333	4.66667	0.333333	3	4.66667	0	0.666667	0.333333	1	1.33333
	2		3.66667	2.33333	0.666667	2	1.66667	3	3		2.66667	8	0.333333	6	5	0.333333	2	2.33333	2	0.666667
	0		4.33333	6	0.333333	1.33333	0	3.33333	1.66667		0.333333	3.33333	0.666667	5	3	0	1	1	1.33333	0.333333
	0		7	0.666667	1.66667	0.333333	2.66667	3	2.66667		0.666667	7	1.33333	4	4.66667	0.333333	0.333333	1.66667	1.66667	0.666667
	0.333333		4.33333	3.66667	1.33333	0.333333	1.33333	0.666667	2		0	5	2.33333	3.33333	3	1.33333	1	1	1.66667	1.66667
	1.33333		4.66667	5	5.33333	1.33333	0.333333	2	2.33333		0	6.33333	1.33333	4	8	1	0.666667	1	1.33333	2.33333
	0.333333		5.66667	3	3.33333	0	1.33333	1	0.666667		0.666667	3.33333	0.666667	5	2.33333	0.666667	1.33333	0.666667	1	0
	1		3.33333	1.33333	0.666667	0.666667	1.33333	3	4.33333		0.666667	8.66667	0.666667	5	2.66667	0.333333	1.66667	1	2	1.33333
	0.333333		2	2.33333	0.666667	1	0	1.33333	1.33333		0.333333	4	0.666667	5	3.66667	0.333333	1.33333	1.66667	0.333333	2
	0		4.33333	7	4	0.666667	0.333333	3	1.66667		0.666667	6	0.333333	5.33333	3.66667	2.33333	0.666667	1	1	1.33333
	0.333333		3	7	5	0.333333	0.333333	2.33333	7.33333		1	6.33333	0.666667	2	2.66667	2	2	0	3.33333	2
	0.333333		3.66667	7.66667	3	0.666667	2.33333	2.33333	10.6667		0	7	1.33333	3.66667	2.66667	0.333333	1.33333	1.33333	1	5.66667
	0.333333		6.33333	5.66667	0	0.333333	0.666667	3.66667	2		0.666667	5	1	2.66667	4.33333	0.333333	1.66667	1	1.33333	1.33333
	0		5.66667	5	3	0.666667	1	2.66667	1.66667		0	5.66667	1.33333	3	2	2	2	0	2	2
	0		4.33333	6	1.33333	0.666667	0.666667	0.666667	2		0.333333	4.66667	0	2	5	1.33333	1.66667	1	2.33333	0.333333
	0		1.33333	6	2	0.333333	0.333333	2.33333	2		0.666667	1.33333	1.33333	1	4.33333	0.666667	0.333333	0.666667	1.33333	1.66667
	0		5.66667	6.33333	1.66667	0.333333	0.333333	3	1		0	3.33333	0	2.66667	2	2.33333	0.666667	0.666667	1.33333	0.666667
	0		2.33333	3	0.666667	0.333333	0.666667	1.66667	3.33333		0	2.66667	1.66667	3.66667	2.33333	1	1	0.666667	0	0.666667
	0.333333		4.66667	7.66667	5.66667	0.333333	0.333333	3.33333	4.33333		0.333333	3.66667	3.33333	1.33333	6.33333	0.666667	1.33333	0.666667	2	0.666667
	0.333333		3	1.33333	1	1	1	1	4.33333		0.333333	4.66667	3	2	6	0.333333	1.66667	1.66667	1.66667	1
	0		7	4.66667	9	1	2	1.66667	3.66667		0	6.66667	1	1	3.33333	1	1.66667	0.666667	1.66667	0
	0		8	4	2	0	1	1.66667	2		3.66667	4.33333	1.66667	3.33333	6.66667	1	1.33333	2.66667	1	2.66667
	0.666667		11	4.33333	1	0	0.333333	1.66667	4.66667		0	0.333333	1.66667	6.66667	4	0.666667	1	1.66667	0.333333	1
	0.333333		5.33333	1	0.333333	0.333333	1.33333	2.66667	1.33333		0.666667	3	2	2.33333	5.66667	1	2	0.666667	0.666667	1.33333
	0		1.33333	2	0	0.333333	0.333333	2	2.66667		0	2.33333	0	1.33333	5.33333	1	1.66667	2.66667	0.333333	1.33333
	0		8.66667	0.333333	3.33333	1.33333	1.66667	1.33333	2.66667		1	6.33333	3.66667	2.66667	0.666667	0.666667	1	1.33333	0.333333	0.666667
	0		4.66667	5.33333	3.33333	0.333333	0.666667	2.33333	7		0.333333	2	2	0	3	0.666667	0.333333	0.666667	1.33333	0
	1.33333		6.66667	2.66667	1	1	0.666667	1.33333	2.66667		0.666667	5.33333	5	3.33333	7.66667	1	3	1.33333	0.666667	1
	0		8.33333	1.66667	0.666667	0	1.66667	1.33333	2.33333		0	3.33333	6	8.66667	4	0.666667	0.666667	1.66667	2	1
	1		12.3333	5	1.33333	0.333333	2.66667	1.33333	2		1	6.33333	2.66667	5	2.33333	0.333333	2.33333	2.66667	0.333333	0.666667
	0.333333		8.33333	6.66667	2.33333	0.666667	0.666667	2.66667	1.66667		0.333333	4	0	1	5.33333	0.333333	1.33333	0	1	3.33333
	0		5	8	4	0	0	4.33333	3		0.666667	6.33333	3.33333	4	3.66667	0.333333	2	0.333333	0.666667	2
	3.33333		5.33333	4	3.66667	0.333333	0.333333	1.66667	2.66667		0	3.33333	0.666667	5.33333	6	0	1.66667	0.333333	2.33333	2.66667
	3		6.33333	5.66667	1	1.66667	0.333333	3.66667	2		0.333333	3	3	4.66667	1.66667	0	1	1	1	1
	1		4	4	1.66667	1.33333	0.333333	3.33333	2.66667		0.666667	3.66667	9.33333	0	0.333333	1	0.666667	0.666667	0.333333	0.666667
	0		7	1.33333	2	0.333333	0.666667	0.666667	3		2	4.66667	3.66667	5.66667	3	0	2	2.33333	3	5.66667
	1.33333		1.66667	1.33333	4	0.666667	0.333333	6.33333	3.33333		2.33333	1.66667	5.66667	2.66667	3.33333	0.666667	2	2	1.33333	1
	4.66667		0.333333	4.66667	2	0.666667	0	9.66667	2		1.66667	2	2.33333	1.66667	2	2.66667	0.666667	0.333333	0	1
	1		0.666667	4.33333	1.33333	1.66667	0.666667	1.33333	4		0	3.66667	7.66667	2.33333	3.33333	3	1	1.33333	2.33333	1.33333
	1.66667		9.66667	4.33333	0.666667	1	0.333333	4	1.66667		0.333333	4.66667	6	1	1.66667	0.666667	1	1	1	0.666667
	0		8.66667	5.66667	1.66667	1	1.66667	2.66667	1.66667		0.333333	5.33333	2	7	1.33333	0.666667	1.33333	3.66667	1.33333	2.33333
	3		1.33333	3.66667	3.33333	2.33333	0	2.66667	4.66667		0.666667	0.333333	4	5	3.33333	1	0.666667	1	2.33333	2.33333
	1		3.33333	8	0	1	0.333333	6.33333	1		0.666667	3	2	3.33333	2.66667	0.333333	1.66667	0.333333	2	1
	1		2	4	5.33333	0.333333	0.333333	1.66667	3		0.333333	0.333333	5.33333	1.33333	3.66667	0.333333	0	0.666667	1.33333	1
	0.666667		0	4.66667	0.666667	0.333333	0	3	2.33333		0.666667	3.66667	5.33333	1.66667	4	0.333333	0.333333	0.333333	3.33333	1.66667
	4.66667		5	6.66667	4.66667	1	1.33333	6.33333	3.66667		0	3.33333	4.33333	1.66667	2.66667	0.666667	0	0.666667	3.33333	1.66667
	0.666667		7	2	4	0.666667	0.333333	2	4		2.33333	4	4.66667	1	2.66667	0.333333	0.666667	0.333333	3.33333	1.33333
	1		3.33333	6	1.66667	1.33333	0	3.33333	1.33333		1	4.33333	1.66667	5	3.66667	2	0	1	2.66667	4
	3		1.33333	1.66667	3.33333	0	0	0.333333	8.33333		1	4.66667	0	1.33333	2	0.666667	0.666667	1.66667	0.333333	0.666667
	0.333333		2.66667	4.66667	0.333333	2.33333	0.333333	3	2.66667		0	4	0.333333	4.66667	3	0.333333	0.666667	1	1.66667	1.33333
	1		0.666667	4.33333	5.66667	0.666667	0	1.33333	4		0	5	0	3.33333	1.33333	1	1.33333	0.666667	1.33333	1
	5		5.66667	2.33333	4	0	0.666667	0.666667	4.33333		0	2.33333	1.66667	2.66667	5.33333	2	0.666667	1	2.66667	1.33333
	0		0	5	0.666667	0.666667	1.66667	4	3.66667		0.666667	1	1.33333	0.666667	3	1.66667	2	0.333333	3.33333	1.33333
	2.33333		2.33333	5.66667	2.33333	0.333333	0	3	2		0.333333	3.33333	3	5.33333	0	0.333333	1.66667	1.66667	1.33333	1.33333
	4		4.33333	4	3	1	0.666667	3.33333	1		0.666667	5.66667	0.333333	4	2	0.666667	1.33333	1.33333	2	0.666667
	0		1	6	0.333333	0.666667	0.333333	3.66667	3		0	3.33333	1.66667	2.33333	0.333333	1.33333	2.33333	3	1.66667	1
	0		1.33333	1.33333	1	1	0.666667	1.66667	0.666667		0	4	3	1.66667	1.66667	0.333333	0.333333	2.66667	1	0.666667
	0.666667		2.33333	4.33333	2.33333	1	0.333333	1.33333	1.33333		0.333333	5.66667	3	4.66667	3.66667	0.666667	0.333333	0.666667	2	1
	6.33333		1	4.66667	2	1.33333	0.666667	3.33333	3		0	3.66667	4.33333	2.66667	0.666667	1.66667	3.66667	1	1	0.333333
	0		2.66667	1	5.33333	1.33333	0.666667	1	5.66667		0	3.66667	0.666667	1.66667	0.666667	0.666667	2	0.333333	0.666667	0.666667
	1.66667		0.666667	3	2.66667	1	0.333333	1.66667	2		0	6.33333	2	2.33333	2	1.33333	2.33333	0.333333	1.33333	0.666667
	2		1	1.33333	4.66667	0	0.333333	1	5.66667		0	4.66667	2	6	8	0.666667	0	0	0.666667	2.33333
	0		6.66667	6.66667	1	0.666667	0.666667	3.33333	2.33333		1	3.66667	0.666667	2.33333	2	1	1.33333	0.333333	0.666667	3
	0.333333		2	5	2.66667	0	1	0.666667	0.666667		0	3.33333	3.66667	5	3	0	1.33333	4.33333	2	1
	0		0	2.33333	5.33333	1	1	1.33333	3.33333		0	5.33333	3	3	4.33333	1.33333	1.33333	1.33333	0	1
	0		5	6.33333	1.66667	1.33333	2	0.333333	2.33333		0	1.33333	3.66667	1.66667	4.33333	0.666667	1.33333	1.33333	0.333333	0.666667
	0		4.33333	4.33333	1.33333	0.666667	0.666667	0	4.33333		0.333333	0.666667	2	3.66667	2.66667	0.333333	1.33333	2.66667	1.66667	0.333333
	0		6	7	1.33333	0.666667	0.666667	2	1.66667		0	5.33333	1	0.666667	6.66667	1	0.333333	0.333333	1.66667	2
	0.333333		1.66667	2	5	1.33333	1	1	1.66667		0	2.66667	3.66667	2.33333	2	0.333333	1.66667	2.33333	0.666667	2.66667
	0		4	3	2.33333	1.33333	1.66667	2.33333	0.666667		0	1	0.666667	5.33333	3	0.666667	3	3.66667	1	1
	0		2	3.66667	3.33333	0.666667	1	4	1.66667		0	4	6.66667	6	1.66667	1	1.33333	2.66667	0.333333	2
	0		0.666667	4	1	0.666667	0.666667	3	1.66667		0	2.66667	3.66667	2	2.66667	1.33333	3.33333	4	3.33333	2.33333
	0		6.33333	2.66667	3.66667	0	3	1.66667	1		0	2.66667	0.333333	0.333333	1	0	1.66667	2	0.666667	2
	0.666667		0.333333	1.66667	2.33333	0.333333	0.666667	0.333333	0.666667		0	4	1	4.66667	1.33333	0.666667	1.66667	4.66667	0.333333	0.666667
	0.333333		2.33333	4	2.66667	0	1.33333	0.666667	0.666667		0	5	6	1.66667	2.33333	0	1.66667	2.33333	1.33333	1.66667
	0		2.66667	7.33333	3	0	5	3	2		0.666667	4.33333	6.66667	4.66667	0.666667	1	1.66667	6.66667	2	2.33333
	0.666667		1	6.66667	1.66667	1.66667	0.666667	0.666667	2.66667		0.333333	2.33333	1.66667	3	1	0	1	3.33333	0	3.33333
	6.33333		0.666667	4.66667	1.66667	0.333333	1.66667	0.666667	2.33333		0.666667	2	9.33333	4.66667	1	1.66667	0	2	0.333333	1.66667
	0		3.66667	6	1	0.333333	0.666667	2	2.33333		0	1.66667	2.33333	4.66667	2	0.666667	1.33333	2.33333	1	0.333333
	0.333333		0.666667	4.66667	2.66667	0	7.33333	0.666667	3.33333		0	2.33333	4.66667	1.33333	1.33333	0.333333	0.666667	1	1.66667	1.33333
	0		1.66667	1.66667	0.333333	0.666667	1	0.666667	4.33333		0	3.66667	6	1.66667	4	0.666667	2	1.33333	2.66667	1.33333
	0.333333		0.666667	2.33333	2.66667	2.66667	1.66667	0	4		0	1.33333	7	3	1	0.666667	0.666667	1.66667	0.666667	1
	0		3.33333	5.66667	0.666667	0.333333	2.66667	0.666667	1		0	4	2.33333	1.66667	1.33333	0.666667	2	1.33333	3	0.666667
	1		6.66667	12.6667	1	1.33333	1.33333	3.66667	2.33333		0	7.33333	5.66667	5.66667	3.33333	0	1.66667	2.66667	0.666667	0
	1.33333		0.666667	3.33333	5.33333	1.66667	2	2.33333	2		0	2.66667	5.33333	4.66667	2.33333	0.333333	1.66667	1	2	5.33333
	3		0	3	5	1.33333	0.333333	1.33333	1.66667		0.333333	3	2.66667	4.66667	3.66667	1	1	2.33333	0.666667	0.333333
	0		0.666667	2.33333	1	0	1.33333	0	2		0	4	6.66667	4.33333	3	0	2	2	2.33333	2
	0.333333		1.33333	1.33333	0.333333	0.333333	2	2.33333	1.66667		0	4.66667	5	3.33333	2.33333	0.333333	0	2.66667	0.333333	1
	0		2	7.66667	2.33333	0.333333	1	2.66667	1.33333		0.666667	9.33333	4.33333	5.33333	3	0.333333	1.66667	2	2.33333	0.333333
	0.666667		0.666667	5	1.33333	1.33333	1	3.33333	2.33333		0.333333	3.66667	7.33333	6.33333	3.33333	1	3	3.66667	0.666667	0.333333
	6.66667		0.333333	2.66667	2.33333	0.666667	1.33333	2	1.33333		2	3.66667	3	4.66667	5.66667	0	2	2	3	1
	0.333333		0.666667	3.33333	0.333333	1.33333	0	1.66667	3.33333		0.333333	2.66667	5	2.66667	0.666667	0	1.33333	1	1	0.666667
	0.333333		1.33333	12	1.66667	0.333333	1.66667	5	5.33333		1	2.33333	0.333333	7	0.666667	0.666667	1	2.33333	0	0
	0		0	1	1.66667	1	1.66667	2.66667	4		3.33333	6.33333	1.66667	1.33333	1	0.333333	1.33333	0.666667	0.666667	1.66667
	0.333333		0.333333	0.666667	0.666667	0.666667	0.666667	1	2.33333		4	3	1.33333	3.66667	1.66667	1.33333	0.333333	3.66667	4	1.33333
	0		5.66667	1.66667	1	0	3.33333	3.33333	2		4.33333	4	0.333333	2.33333	2	0.333333	3	0.666667	1.66667	1
	0		0.333333	1	1.66667	0	1	1.66667	4.33333		1.33333	3.33333	2	5	2	1	1.66667	3	1.33333	1.33333
	1.66667		3	2.66667	1.33333	0.666667	2	2.33333	1.66667		0	2.33333	3	4.66667	2.33333	0.333333	0.666667	1.66667	3.33333	1.66667
	0.333333		1.66667	1.33333	1.66667	1	1.66667	1	3		2.66667	2.33333	0	2	0.666667	0	2.33333	2.33333	1	1.66667
	0.666667		0	0.666667	4	1.33333	1.33333	2.66667	1.66667		4	2.33333	1	5.33333	3.66667	0.666667	2	0.333333	0.666667	1.33333
	7.33333		3	3	1.33333	1.33333	0.333333	2.33333	2.66667		1.66667	1	0.666667	0	2.66667	0.666667	1.33333	1	1	0.666667
	2.66667		1.33333	3.66667	0.666667	2	2	2	2.33333		2.33333	0.666667	3.66667	3	1	0.333333	1.33333	1.33333	1	0.666667
	1.66667		2.66667	0.333333	2.66667	1	1.66667	2.66667	1		3.33333	3	0.333333	4.66667	0.333333	0.666667	2.33333	0.666667	0.333333	3
	3.33333		1	0.333333	1.66667	1.66667	1.66667	2.66667	1.33333		7	0	2	3.66667	0	0.666667	1.33333	2	1.66667	0.666667
	1.66667		3	1	2.66667	3.66667	0.333333	2.33333	2.66667		4	3.33333	3.33333	2.66667	1.66667	0.666667	1.33333	0.666667	0.666667	1.66667
	4		0.333333	1	0.666667	0	2	3	1.33333		2	1.66667	2.33333	1	5	1	1.66667	2.33333	0.333333	1.33333
	2.66667		4.66667	4.33333	3	0	0.333333	1.33333	2		2.66667	2.33333	3	6.66667	2.33333	0.666667	1.33333	2.33333	1	0
	2.66667		2.66667	7.66667	1.66667	0.333333	3.33333	3.33333	2		3.66667	2.33333	1.33333	6	1.66667	1	1.66667	1.66667	1	1
	1.66667		1	4	1.33333	0.666667	1.66667	3	3		2.33333	0.666667	1.33333	1.33333	1	0	0.666667	1.33333	2.66667	1
	5.33333		2.66667	2	1.33333	1	1	0.666667	4.33333		0.333333	3.33333	1.66667	3.33333	0	0.333333	1.33333	2.33333	2.33333	1.33333
	4.66667		2.33333	6	2.33333	1.33333	1	2	1		0.333333	3	2	7.33333	2.33333	0	1.66667	4.33333	0.666667	2.33333
	6.66667		1.33333	3.33333	6.66667	2.66667	1.66667	1.33333	1		1.66667	1	2.66667	2	2.33333	0.666667	1	1.66667	1	1
	4.66667		1.66667	4	4	1	0.666667	2.33333	2.66667		0.333333	3.33333	2.66667	3.33333	1.66667	0	1.66667	2.66667	1	0.333333
	4		4	8	4.66667	2	3	3	1.66667		4.66667	0.666667	2.33333	4.66667	1.66667	0.333333	1.66667	1.66667	1.66667	1
	0		3.33333	8.33333	4	0	1	1.33333	2.33333		0.666667	4.66667	2	1.66667	1	0.666667	1.66667	1.33333	1.66667	2
	0		4	10.6667	4	0	0	5	2		0.666667	1.66667	0.666667	2	3.33333	0.333333	1	2.33333	3	0
	0		3.66667	3	1.66667	0.333333	1.66667	2.33333	0.333333		2.33333	2	0	0.666667	4.66667	0.333333	2	3	0.666667	0.333333
	0.333333		2	2.66667	2.66667	0.333333	2	3.33333	1		0	0.666667	5	4	3.66667	0.333333	2.33333	2.33333	1.66667	0
	0		3.66667	3.66667	0.666667	0.333333	2.66667	1.33333	0.666667		1	1.66667	1.33333	2.33333	1.66667	0.333333	1	1.66667	1.33333	1
	0		3.33333	6	2	0.666667	1.33333	3.33333	1.66667		0	6	5.66667	3.33333	3	0.333333	1.33333	1.66667	1	0
	0		5.66667	6.33333	1	0	2	4.33333	0.333333		0.666667	0.666667	5.33333	1.66667	3.66667	0.666667	0.333333	3	2	0.333333
	0		4.66667	2.66667	0.666667	1	2	1.33333	1.33333		4.33333	1	4	0.666667	5.33333	1.33333	2	0.666667	1.66667	1
	0		6.33333	9.33333	0.333333	0.333333	5.33333	3.66667	0.666667		4.33333	2.66667	3.66667	1	0.333333	0.666667	2.33333	1.33333	0	2
	0		4.33333	8.33333	0.333333	0.333333	0.666667	3.66667	1.33333		0.333333	0.666667	2.66667	3.66667	0	0.333333	1.66667	3.33333	0.666667	1
	0		1.66667	10	1	2.66667	1	7.66667	0.333333		0	2.66667	2.66667	1.33333	3	0.333333	2.66667	0.666667	1.33333	2
	0		0.333333	5.33333	5	0.333333	1.33333	2.66667	1		0.333333	4	3.66667	3.33333	3.33333	0	2.66667	2	2	3.33333
	0.333333		1	3.66667	8	0.666667	0.666667	2.66667	2		3.66667	1	4.66667	4	1.66667	0.666667	1.33333	2.33333	3	0.333333
	0.333333		0	6.33333	8.66667	1.33333	1.66667	6	3.33333		4.66667	3.33333	4	5.66667	2.66667	1.66667	1.33333	1.33333	1.33333	0.333333
	0		1	1.33333	10.3333	0.333333	3	4.33333	2		4.66667	1.33333	0	2	3	0.333333	3	0.666667	1.33333	1.33333
	0		2	3.66667	9.33333	0	1.66667	3.33333	3		0.333333	2.66667	1.33333	2.33333	2	0.333333	0.666667	0.333333	0.666667	0.333333
	0.333333		0	2	10.6667	1.33333	2	0.666667	5		0	5.66667	0.666667	4	2	0.666667	4	1	1.66667	0.666667
	0		3	2.33333	8	0	1.66667	1	1.66667		2.33333	0	1	3	1	0.666667	2	2.33333	1	1.33333
	0.666667		0.666667	4.66667	7.33333	0.666667	2	6.33333	5		0	3.33333	0.333333	3	1.33333	0	1	2	1.33333	0.333333
	0.333333		2.66667	1	4	1.33333	3.66667	2.33333	3.33333		0.333333	0.666667	0.333333	2.33333	3.33333	0	1.33333	2	1	2
	0		1	5.33333	3.66667	1	2.33333	3	0.666667		1.66667	1	1	2.33333	3.33333	2	1	1	2	0
	0.333333		5	3	4.33333	0	7.66667	2.33333	1.66667		0	3.66667	2	0.666667	0.666667	0.333333	1	0.666667	2	0.666667
	0.333333		7.66667	1.33333	6	0	1.33333	1.66667	1		0	0.666667	4.66667	1	2	0.333333	1	0.666667	1.33333	0
	0		1.33333	2.66667	4.33333	0	0.333333	3.33333	1		1.66667	2	1	0	1.66667	0	1.33333	0.666667	1	1
	0		3.33333	3.66667	4	0.666667	4	4.33333	2		0.333333	2.33333	3	0.666667	1.33333	0	1.33333	1	1	1
	3.66667		2.33333	1.66667	2.66667	0.333333	2.66667	2	0.666667		0	2.33333	0.666667	0	3.66667	0	1.66667	2.33333	8.33333	0.333333
	1		1.66667	1.66667	6.33333	0.333333	0.333333	2.66667	1.33333		0.333333	1	1	0.333333	0.333333	1	1.33333	1.66667	1.66667	1
	0.333333		2	0	5	0.333333	1.66667	0.666667	2.33333		0	2.66667	1	3.66667	2.33333	0	1.33333	3	1.33333	1
	0		0.666667	1.66667	1.33333	0	0.666667	1.66667	2.66667		0	1	0	3	2.33333	0.666667	2.33333	0.333333	3	0.333333
	0		1	4.66667	2	0.333333	0	1.33333	2.33333		0	0.666667	5.66667	2.33333	2.33333	0.333333	0.333333	1.33333	1	1.33333
	0.333333		3.33333	1	6	0.666667	0.333333	0.666667	1		0.333333	0.333333	2.66667	2	3.33333	0	0.333333	2.66667	4	2
	1.33333		2	1.33333	4	1.66667	1.33333	0.666667	1.33333		0.333333	3.33333	2.33333	0.333333	1.33333	1.33333	2	1.66667	2.66667	1
	0		0.666667	0.333333	3.66667	0.666667	0.666667	3.33333	1.66667		0.666667	0.666667	0.666667	0	0.666667	1.33333	2	1.33333	2	0
	0.333333		2.33333	3.66667	2.33333	0.666667	1	4	1.33333		0.333333	2.33333	0	1.33333	2	0.333333	1.33333	1.33333	2	0.333333
	0		0.666667	3.33333	7.33333	0.666667	1.33333	3	1		1.33333	1	0.666667	2	2	0	1	1.66667	1	0
	0		2.33333	3.66667	3	0	1.33333	1.66667	2		0.333333	2.33333	2	2.66667	0.666667	0.333333	1	2.66667	2.33333	0
	0.333333		1.66667	2	4.66667	1	2	4	1.66667		0	0.333333	4	1.33333	3	0.666667	1	2.33333	1.66667	0.333333
	0.333333		1.33333	2.66667	3.33333	1	1	3.66667	3.66667		0	1.33333	2	3.33333	0.333333	0.333333	0.666667	3.66667	3	2
	0.333333		2.33333	0.666667	3.33333	1.33333	2.33333	3.66667	2.33333		1.66667	4.33333	1.33333	3.66667	0.333333	1.66667	3.33333	1.33333	1	0
	0		4.66667	1.66667	3	0.333333	1.33333	1.66667	2		0	1.33333	1.66667	0.333333	0.333333	0.333333	1	0.333333	2	1.33333
	0		6.33333	3.66667	5	0.666667	2.66667	3	1.66667		0	1	3.66667	1.66667	0.333333	0.333333	2.66667	2	0	0.333333
	0		3.33333	0.666667	2.66667	1	1.33333	3.33333	1		0	2.66667	3.33333	2.33333	0.333333	0.333333	0.666667	3.66667	0.333333	1
	2.66667		2.33333	3	1.66667	2.33333	1.33333	1.66667	1.66667		0	2	2.33333	3.33333	0	0.333333	1	4	0.666667	1
	2.66667			0.666667	5.66667	2.66667		3.33333	7		0.333333	1.66667	2	2.33333	0.666667	0	2	1.66667	0.666667	1.33333
	0.333333			4	2.33333	0.333333		4.66667	3		0.666667	8	2.33333	1.33333	2	2	4	2	2	1.33333
	0			1.66667	3.66667	0.333333		2.66667	1.33333		0.333333	1.33333	1.33333	1.66667	1.33333	0.333333	1	0.333333	2.66667	1
	0.333333			1.66667	2.66667	0.666667		7	2.66667		0	0.333333	5.33333	2	0.333333	0.333333	1.66667	0.333333	1	0
	4.33333			2.33333	0.333333	1.66667		2	0.666667		0	2.33333	3.33333	0.333333	0	0	2	1.66667	2	2
	0			6.66667	1	0		3.66667	0.333333		0	2	1.33333	2.66667	0	0.333333	1.66667	1.33333	2.66667	0.666667
	0.333333			3	1.66667	1		2.33333	0.333333		0	1.33333	1.66667	1.66667	0	0.333333	1.33333	2	2	1.66667
	0.333333			1.66667	1.33333	1		1.33333	1.33333		0	2.66667	3.33333	1.66667	1	0.333333	3.33333	1.66667	1.33333	0
	2			9.66667	2.33333	0.666667		4	1		1.66667	1.66667	3	2	1	0	1.33333	2.33333	2.33333	1.33333
	2.33333			0.333333	0.333333	1.66667		1.33333	1.33333		0.666667	0.666667	7.66667	0.666667	0.666667	0.666667	0.666667	3.33333	0.666667	2.66667
	2.33333			1	3	0.333333		1.66667	4.66667		0	1	0.666667	4	0	1.33333	4.33333	0.666667	2.33333	0.666667
	3.33333			1.33333	3.66667	0.333333		5	2.66667		0.666667	2.66667	5	0.333333	0.333333	0	0.666667	0.333333	1.33333	1.66667
	2.33333			0.333333	2	1		2.33333	1		1.33333	0.333333	4.33333	5.33333	0.666667	0	1.66667	1.33333	1	1.66667
	1.33333			3.66667	4.33333	2.33333		1.66667	7.66667		0	1	2.33333	1.33333	0.666667	0	1.66667	0.333333	2.33333	1
	0.333333			1.66667	6	2		2.66667	9		0.333333	2	3	1.33333	1	1	2	0.333333	1	1
	7			8.66667	3	1.33333		2.66667	1.66667		0.666667	1.66667	2.66667	2.33333	1	0.333333	1	2	3.66667	0
	3			4	5.33333	0.666667		1.33333	3.66667		0.666667	1	7	1	1.33333	1.66667	1	2.66667	3.33333	0.333333
	2.66667			5.66667	3.33333	1.66667		1	3.66667		0	2	1.33333	1	1.33333	0.333333	0	2.66667	3.33333	2.66667
	2			5.33333	6	0.666667		2.66667	6		0	2.66667	4	2.66667	2	0	2.33333	2.66667	2	0.333333
	1.33333			5	4.66667	1		3.66667	7		0	0.333333	3	4.33333	0.666667	0.333333	2	5.33333	0.666667	0.666667
	0.333333			3.66667	0.666667	2.33333		1	3.66667		0.333333	1.33333	3.33333	2.66667	2	0.666667	2.33333	2.33333	1.33333	0.666667
	2.66667			5.33333	3	0.333333		3.33333	2.66667		0	1	6.33333	3.66667	0.333333	1.33333	2.33333	3	1.33333	0.333333
	2.66667			2.66667	1	0		0.666667	5		0	2.33333	3.33333	3	1	0.333333	0.333333	1.66667	1	1.33333
	2			0.666667	1	2		0.666667	2.33333		0	3.66667	3.33333	3.33333	1.33333	1	0.666667	3.33333	1	1.33333
	0.666667			4.33333	3.33333	1.33333		2.66667	2		0.333333	2.66667	3.66667	3	0.333333	0.333333	4.66667	1.33333	1.33333	1
	2.66667			2	0.333333	2.33333		3	2		0.333333	5.33333	4.66667	4	2	3.33333	0.666667	0.666667	2.66667	0.333333
	2			1.66667	3.66667	1.33333		1	0.666667		0.333333	3.33333	4.33333	4.66667	2	0.666667	4	3.66667	2.33333	1.33333
	2.33333			2	4.66667	2		0.666667	4		0	0.333333	0.666667	3	3.66667	0.333333	1.33333	3.33333	3.33333	2
	6.33333			2.33333	1.66667	1		2.33333	1.66667		0	4.66667	1	2	0.333333	0.333333	3.33333	1	2.66667	0.666667
	12.6667			3	3.33333	3.66667		2	2.66667		0.333333	3.33333	6.66667	2.66667	1.33333	0.666667	2.33333	2.33333	2	1
	0.666667			4.66667	2	2.66667		3	2		0.333333	2.66667	3.66667	4.66667	1	0.666667	3	5.66667	2.33333	0.666667
	7.33333			4.66667	1	4.33333		1	5		0	2.66667	0	2.66667	1.33333	0	2.66667	2	0.666667	1.33333
	1			3.33333	3	0.666667		3.66667	6		0.333333	2.66667	2.33333	3	4.33333	0.333333	4.66667	1.33333	2.66667	1.33333
	4.66667			4	1	1		3.33333	2.66667		0	5.66667	7.66667	6	0.333333	0	4.33333	3.66667	1.33333	1
	2.33333			4.66667	5.66667	2.66667		5	3.66667		0	2.33333	5.33333	1	0.333333	0.333333	3.33333	2.66667	2	1.33333
	1.33333			2.66667	1.33333	0.333333		2	4.66667		0.333333	3.66667	3.33333	5	3.66667	0	5.33333	2.66667	1.66667	1
	3.66667			1.66667	1.33333	0.666667		3.66667	8		0	6.33333	3	2.66667	1	0.666667	6	1	1	1.66667
	4.66667			3	3	1		3.66667	2.33333		0	3.66667	7	2.66667	4	0	1.33333	1.66667	1.66667	1
	5.33333			0.333333	1.33333	1.66667		1	4.66667		0.333333	4.33333	1	5.33333	3	0.666667	3	1.33333	2.33333	0
	0.666667			2.66667	1	0		2.33333	2		0.333333	3.33333	1.33333	2	3	0	1.33333	1.66667	2.33333	1.33333
	2.33333			3.33333	0.666667	0.666667		3.33333	3.66667		0.333333	4	3.33333	3	1.66667	1	2.66667	1	2	0.666667
	3			1.66667	1	2.33333		1.66667	3.33333		3.66667	4.66667	0.333333	3	1.33333	0.333333	3	4.66667	3.66667	1
	7			2	1	2.33333		2.33333	1		0	2.33333	4	3.66667	2.66667	0.666667	1	0.666667	1	3
	1			2	0.333333	1.66667		0.333333	2.33333		0	4	2.66667	2.33333	1.66667	0.333333	3.66667	1.33333	2.66667	1.33333
	2.66667			2	2	1.66667		3	2.66667		0	3.66667	2	5.33333	3	0.333333	0.666667	1	2	2
	1.33333			4	4.66667	1.33333		4.66667	7.33333		0	2.66667	3	3	0.333333	0.333333	2.66667	1.66667	2.33333	0.333333
	1			3.66667	0.666667	1		3.66667	2.33333		0	2.66667	4.33333	2.33333	4.66667	0	2.33333	1	4.33333	1.33333
	0.333333			2.33333	3	0.666667		2.66667	1.33333		0.333333	1.66667	1.33333	3	2.66667	1.66667	1.33333	1.66667	1	1.33333
	0			4	1.66667	0.333333		0.666667	4		0	4.33333	3	2	2.33333	0.333333	1.66667	1	1.66667	0.666667
	1			5.33333	3	1.66667		3	3.66667		0	0.333333	4	1.33333	2.66667	0	3	4	1	2
	0			0	2	0.666667		1.66667	5		1	0.333333	6	1.33333	0.666667	0.666667	0.666667	0.333333	1.66667	1
	1.66667			2.33333	8.33333	2		1	4.33333		1.33333	0.666667	5.66667	2.33333	3	0.666667	2.33333	2.33333	2.66667	1.66667
	5.66667			3	1	2.66667		0.666667	3.33333		0.333333	2.33333	2	1.66667	0.666667	2.33333	1	0.666667	3	0.666667
	0			2	1	1		3	2.33333		0	3	2.33333	2.66667	2.33333	0	2.33333	2	1.66667	1.33333
	4			4.33333	0	0		3	1.66667		1.33333	1.33333	1.66667	1.33333	1.33333	1.33333	1.66667	3.33333	1.33333	1
	0.333333			0	2	1		1.33333	3		0.333333	0.666667	3.66667	1	2.33333	0.666667	2	1.33333	1	1.66667
	0.333333			0.666667	1.66667	0.666667		1.33333	1		0	1	9	2.33333	1.66667	0.333333	1.66667	2.66667	1.66667	1
	0			2	5.66667	0.333333		2	3.66667		2.33333	1.33333	5.33333	3.66667	4	0	1.66667	1.66667	1.33333	0.666667
	1.33333			0.666667	3.66667	1		3.66667	5.66667		0.333333	0.666667	3	3	0.333333	0	1.33333	0.666667	2.66667	2
	2.66667			3.66667	2	2		1.33333	1		0	3.66667	4.66667	3	4	0	4.66667	1.33333	2	1.66667
	0			3	0.333333	0		3	1.33333		0	1.33333	3.33333	2.33333	3	1	0.666667	1	4.66667	1
	3.33333			0.666667	1.66667	0		2.66667	1		0	0	0.333333	2	1.66667	0	1.33333	1.33333	2.66667	1
	0			2	4	0.666667		3	1		0	2.66667	1	0.333333	4	0	1	1.66667	1.33333	1
	0			1	1.33333	0.666667		3.66667	4		0.666667	2.33333	0.333333	0.666667	1	2.66667	2.33333	1.33333	3.33333	1.33333
	0.333333			2	0.333333	1		0.333333	0.666667		0	0	2.33333	2.33333	2.66667	0.333333	1	2.33333	2.66667	0
	1			3	1.66667	1		3	1.33333		1.33333	2	0.666667	1.33333	1	1	1.33333	2	3.33333	0.666667
	8.33333			3	2	3.33333		3	1.33333		0	2.66667	1.33333	3	3	0	2.66667	1	2.66667	0.333333
	0			6	10.6667	0.333333		4.33333	8		0	1.33333	1	3	3.33333	0	2.33333	2.33333	2.33333	2.33333
	0.333333			5	1.33333	1		0.333333	1.33333		0	0.666667	3	3	0.333333	0.333333	2.66667	2.33333	0.333333	4
	0.333333			2.33333	5.66667	0.333333		1.33333	1.33333		0	0.666667	1.33333	3.33333	1.33333	0	1.33333	3.66667	0.666667	1.66667
	1.66667			3	1.33333	1		0.333333	1.33333		0.666667	2.66667	2.66667	6	4	0.333333	2.66667	1.33333	1.33333	0.666667
	0.666667			1.33333	1	1.33333		0.666667	2		0	2.33333	2.66667	9.66667	1	0	2	3.33333	4	3.33333
	5			3.66667	3.33333	1.33333		2	0.666667		1.66667	0.666667	3	1.33333	1	1.33333	0.666667	1.33333	2.33333	1.33333
	0.666667			2.33333	0.666667	0		3.66667	1.66667		0	0.666667	2.66667	3	1	0	1.66667	1.33333	2.33333	0.666667
	0.333333			4	1.33333	0.666667		1.33333	3.33333		0	1.66667	3	4.33333	0.333333	0.333333	0.666667	2.33333	2.66667	0
	0.333333			1.33333	1	1		1.66667	4		1.33333	1.33333	3.33333	4.33333	0.333333	1	3.33333	2	0.666667	0
	2			4.33333	4.66667	0.666667		2.66667	4.66667		0.333333	1.33333	2.66667	1.66667	0.333333	1	1.66667	1.33333	0.666667	0.666667
	2			2.33333	2.66667	0.666667		1.33333	3.33333		3.33333	7	2.33333	2.33333	3.33333	0.333333	2.66667	3	1	0
	8			2.66667	2	0.666667		2.66667	3.33333		0.333333	4	2	3	1.66667	1	3.66667	0.666667	3.66667	1.66667
	2.33333			2	0	0.333333		2.33333	1.66667		0	1.33333	1.66667	4	1.33333	0	2.33333	2.33333	2.66667	0.333333
	2			7.33333	1.66667	0		5.33333	3.33333		0	1.33333	1.33333	4.33333	2.33333	0.666667	2.33333	2.33333	3.33333	1.33333
	2			3	0.666667	0.333333		2.33333	2.33333		1	0.666667	1.66667	1.33333	5.33333	1.33333	1	1.66667	3.66667	0
	1			4.33333	1.33333	1		3.33333	3		4.66667	2.33333	2	3.33333	1.33333	0.333333	1	0.333333	1	1.33333
	5.66667			2.66667	11	0.666667		3	2		0	2.33333	0.666667	2.66667	1.33333	0	0.333333	0.666667	4	1
	0.333333			5	4.33333	0		1	0.666667		1.66667	1.66667	3	2	1	1.33333	0.666667	2	2	2
	1.66667			5.66667	4	0.333333		3.66667	1		0.333333	2	1	3.33333	2.33333	0	1	1.33333	1.33333	0
	0.333333			7.66667	1.33333	0.666667		4	3		1	4.66667	0.666667	3.33333	5.33333	1	1.66667	3	4	0.666667
	2			2.66667	1.66667	0.666667		2	1.33333		1	3.66667	3.66667	0	2.66667	1	4	0.666667	2.33333	0
	0			2.33333	0.666667	1		1.33333	3.66667		1.66667	1	1	2.66667	1.66667	1	1.33333	1.33333	1	2
	1			2.33333	5.33333	0.666667		5.33333	10.6667		2.33333	1.33333	1.66667	1.66667	1.33333	0.666667	2.33333	1.66667	1	1.66667
	2			3.33333	4	0.333333		2	2.33333		1.33333	1.66667	3.33333	4.66667	1.66667	0.333333	0.333333	2.33333	1.33333	1.66667
	1			5.33333	0.333333	0		2.66667	3		0.333333	2.66667	1	1.66667	0.333333	0	1.66667	1.33333	4.33333	0.666667
	1.33333			3.33333	4.66667	1.66667		3	5.33333		1	5	3	2.33333	0.666667	0.333333	1	0.333333	1	0.333333
	2.33333			1.33333	0.666667	0.666667		3.33333	1		0	4.33333	0.666667	2.66667	1.66667	0	1.33333	4.66667	1.33333	1.33333
	0.333333			8	2.33333	1		4.66667	1.66667		3	3.66667	0.666667	3	0.666667	1.33333	1	0.666667	1.66667	2
	2.66667			5.66667	1	0.666667		6	0.666667		0.333333	2	2.66667	2.66667	2	0.333333	1.33333	1	2.66667	1.33333
	2.33333			3	2.66667	3		1.66667	3		0.333333	2	7	3	2	1	0.666667	1	4.66667	0.666667
	3			2	4.66667	0.333333		0.666667	7.33333		0	4	5	2.66667	2.33333	0.333333	0.333333	2.33333	2	2
	0.666667			1.33333	2	0.333333		0.666667	1		0.666667	4	2.66667	3	3	1.33333	4.66667	1.66667	0.666667	1.33333
	2			2	4.33333	0		0.666667	0.666667		0	0.333333	7	3	1.66667	0.333333	0.333333	2.33333	1.33333	0.666667
	2			6	6	1.33333		1.33333	1.66667		0	1.33333	3.66667	2.33333	2.33333	0.666667	1.66667	1.33333	2.66667	1.33333
	1.66667			1.66667	6	0.666667		4.33333	2.33333		1.33333	6.33333	1	1	3	1	2.33333	1.66667	2	0.333333
	0.333333			0.333333	4	0.666667		1.33333	0.666667		3.33333	2.33333	3.33333	5	2	1	2	1.66667	4.33333	0.666667
	1.66667			1	0.666667	1.33333		2	1.33333		0.666667	4	5	6.66667	2.66667	1	1.66667	2.66667	1.33333	0
	4			1.66667	2.33333	1		0.333333	4		2	1	0	1.33333	4.33333	1.33333	2	1.66667	2.66667	1.33333
	0			0.333333	4	0.333333		0.666667	3.66667		3	4	0.333333	1.33333	1.33333	0.666667	1	3	1.66667	0.333333
	0.333333			3	4	2.33333		2.66667	1.33333		2.33333	1.33333	3	3.33333	2	1	1.33333	2.33333	1.33333	1.33333
	3.66667			4	3	1		5	0.333333		3.33333	2	1.33333	4	3	2.66667	0.666667	1.33333	1.33333	1.33333
	4			2.33333	3	2.33333		2.66667	6		0	0.333333	0.333333	2.66667	1.66667	1	0.666667	1	0.333333	0
	5			1.33333	2.33333	0.666667		1.66667	2.66667		1	3	5	2	0	1	4	2	1	0
	3.33333			5	0.666667	2		4.66667	2.66667		0.333333	4.66667	6	3	1	1	3	0.666667	3.66667	0.333333
	1			7.33333	3.33333	0.666667		3.66667	1.33333		0	1.33333	3.33333	2.66667	1	1.33333	2.66667	0.333333	1.66667	1
	2			5.33333	4	0.666667		2.66667	3		4.33333	0.666667	1.33333	2.33333	3.33333	1.66667	1.33333	0.666667	3	2.66667
	4.66667			5	6.33333	1		4	2		2.66667	2.66667	0.666667	4	3.33333	1.33333	0.666667	2.33333	2.33333	0
	4.66667			2.33333	1.66667	2		2	1		6.66667	2.33333	4	2.66667	2	1.66667	3.33333	0.333333	1.33333	0
	4			5.33333	1	1		3.33333	1.33333		2.33333	2	1	3	2.66667	0.333333	0.666667	1.33333	3	0.333333
	5			5.33333	0	1		2	1.33333		4.33333	3.33333	3.33333	2.66667	1.33333	3	1.66667	3	1	0.333333
	1.66667			6.33333	5.33333	1.66667		3.33333	5		1.33333	3.66667	0.666667	2.33333	2	0.666667	3	1.33333	2	1.33333
	2.66667			3.66667	0.666667	2		3	4.66667		3	1.33333	1.66667	3	4.33333	1	0.666667	0.666667	3	1
	3.33333			5	1.33333	0.666667		3.66667	9.33333		3.33333	3	4.66667	3.66667	1.66667	1.66667	0.666667	1	3	1
	1.66667			7.66667	1.33333	1.66667		7.33333	6		4	0.666667	1	3.33333	0	1.66667	0.333333	0.333333	0.333333	0
	1.66667				2.66667	2.33333			2.66667		3	0.666667	2	0.333333	1	1.33333	1	2	1	1.33333
	6				3.33333	1			1.66667		4	0.333333	0.333333	0.666667	4	1	0.666667	0.333333	2	1.33333
	2				3.33333	0.333333			3.66667		0	1	0.666667	3.33333	0.666667	0	1.33333	1.33333	5.66667	2.33333
	2				2	1.66667			1.33333		0	1.66667	7.33333	3	2	0.666667	2.33333	3.66667	2	2.33333
	1.66667				3.33333	0.333333			1.66667		0	0	1.66667	3	2	0	2	2	2.66667	2.33333
	1				2.66667	0.333333			3.33333		0	0.333333	2.66667	3	0	0	0.333333	2.66667	0.666667	0.333333
	5.66667				2	1.33333			0.666667		0	1	4	2	0.666667	0.333333	2.66667	1	3.33333	1.66667
	5				3.33333	3.66667			5		0	0	4	2.33333	2.66667	0	3.33333	1.66667	0.666667	0.333333
	2.66667				1.66667	0.666667			3		0	1	2.33333	3	0.666667	0.666667	1	1	1	0.333333
	1.33333				2.66667	0			3.33333		0	4.33333	3	1.33333	1.33333	0.333333	2.66667	1.33333	0	0.666667
	6.66667				1.66667	1.33333			3.66667		0	1.66667	0	1.66667	3.66667	0.333333	1	1	1.33333	0.333333
	2				1.33333	1.66667			4		0	2	2.66667	1.66667	0.666667	0.333333	1.33333	2.33333	2.33333	0
	5				2	1.66667			1.66667		0	0.333333	3.66667	2	1.66667	0.333333	2	3.33333	1	0.666667
	3.66667				5	0.666667			1		0	0	0	0.333333	0.333333	2.33333	1.33333	1	1.33333	0.333333
	5				1	1.66667			3.33333		0.333333	0.333333	5	4	3.66667	1	1.66667	4	1.33333	0
	4.66667				3	1			1.33333		0	1.33333	2.33333	3.33333	1	0	2	2.33333	2.66667	1
	4.33333				0.666667	1.33333			4.33333		0.333333	0.333333	4	2.66667	1	0.333333	3.33333	3.66667	0.666667	2
	1				0.666667	1			1		0	1	1	6.33333	1	0.666667	0.333333	2	2.33333	0.333333
	2.33333				1	1			0.666667		0	1.66667	3	1	3.66667	0	4	1	3.33333	2.33333
	1				3.66667	0.333333			4.33333		0.333333	0	0.333333	3	3	0.333333	1.66667	1.66667	2	0.666667
	2.66667				2	2.33333			2		0	0.666667	2.33333	4.66667	3	0	1	2.66667	2	0.666667
	2.33333				1.66667	0			1.33333		0	0	2.66667	3.33333	6	0.333333	4	2.33333	3.33333	1
	4				3.66667	2			0.666667		0	0.666667	4	4.33333	2.33333	0.333333	1.33333	1.66667	2.33333	0.666667
	3.66667				0	1			0.333333		0	3.66667	4.33333	1.66667	2	0.333333	4	3.33333	1	1.33333
	2.33333				2.33333	1.66667			1.33333		0	0.666667	1.33333	4	2	0	2.66667	3.33333	1.66667	2.33333
	2.33333				3.66667	1			2		0	1.33333	0.666667	2	2.66667	0.333333	3.33333	0.666667	0.666667	0.333333
	2.33333				1.33333	0.666667			3.33333		0	1.33333	2.33333	2	0.333333	0.666667	2.33333	2.33333	1.33333	2.33333
	0.666667				3.33333	0.666667			3		0	0.666667	0	0.666667	2	1	1.66667	2	1.33333	2.66667
	6				1.66667	0.666667			4.33333		0.666667	0.666667	1.33333	3	5.66667	1	2.66667	1	2	1
	0.666667				2	1			3.33333		0	0.666667	6	1	1.66667	0.666667	2.33333	1.33333	1.66667	0.666667
	1.66667				6.33333	1.66667			1.33333		0	1.66667	3.33333	0.333333	2.33333	1	2.33333	0.333333	0.666667	2.33333
	0.333333				1	0.333333			3		0	2	4.33333	1	3	0	2	1.33333	2.33333	0.666667
	1.66667				3.66667	1.33333			4		0	1	1.33333	0	1.66667	0.333333	1.33333	0.666667	1.33333	0.333333
	0				2.33333	0.333333			1		0	2	0	1.33333	2	0.666667	1.66667	0.666667	1.66667	2.33333
	7.33333				0.666667	1.66667			1.66667		0.333333	1	1	1	1.66667	0.333333	4	0.666667	2	1.66667
	1.66667				0.666667	1.66667			3.33333		0	0.666667	0	0	3	0.333333	3	0	1	2.33333
	2.33333				0.333333	2.66667			1.66667		0	4.66667	1	0.666667	3.66667	0.333333	2.33333	1.66667	2.33333	1
	1.33333				4.66667	3			1		0	0.666667	2.66667	1.66667	2.66667	0.333333	3	0	0.333333	1.66667
	0				4	0			5.66667		0	1	10	1.66667	2.33333	0.333333	4.33333	0.333333	2	2.66667
	0.666667				2	1.33333			2.66667		0.333333	3.33333	3.33333	1	0.333333	0	1.66667	1.66667	1	0.666667
	0				2.66667	0			4.66667		0.333333	2.33333	2	1.66667	0	0	2.33333	1.66667	0.666667	0.333333
	0.333333				4.33333	1			3		0	4.33333	1.33333	1.33333	4.33333	0	2.33333	2.66667	8	1
	0.333333				1.66667	0			2.33333		0	0.666667	2	0.666667	1.33333	0.333333	2	2.33333	2	2
	0.333333				1.33333	0.666667			2.66667		0	0.666667	5.33333	0.333333	2	0.333333	0	0.333333	0.333333	1
	0.333333				2	0			3		0	0.333333	9	1.33333	0	0	2.66667	1	2.66667	1.33333
	2				0.666667	0.333333			3.33333		0	1	2	1.33333	1	0.666667	2	0.666667	1	0.333333
	0.333333				2.66667	1.33333			4		0.666667	4.33333	3.66667	0.666667	0.666667	1.66667	2	0.666667	1.33333	1
	0.666667				5.66667	1			5.33333		0.333333	1.66667	0	0.333333	1.66667	0.666667	0.333333	1.33333	3.66667	2
	6				1	0.666667			3.33333		0.333333	1.66667	3.33333	2	1	1	1.33333	1.33333	1.66667	3
	3.66667				1.66667	2.33333			1.66667		0	1.66667	4	0.666667	0.666667	1	2	2	1.33333	0.666667
	3				2.66667	1.66667			1.33333		0	1.33333	1.33333	0.333333	0	0.666667	1.66667	0.333333	0.333333	1.33333
	1.33333					2.33333					0.666667	1.33333	1.33333	1.33333	1.66667	1.66667	0.666667	1.33333	2.66667	1
	3					1.33333					0.333333	0.666667	3.33333	4	1.66667	0.333333	0	0.666667	4	1
	0.333333					0.333333					3.33333	1	4.66667	1.66667	0	0.666667	1.33333	4	0.333333	1
	4					1					0.333333	0.333333	3.66667	3.33333	0.333333	0.666667	1	0.333333	0.666667	0.333333
	0.666667					2.33333					0.666667	1.33333	4.33333	2	1.33333	1.33333	3.33333	1	4.33333	0.333333
	1.33333					0.333333					2	1.33333	2.33333	0.666667	0	2.33333	1.33333	0.333333	1.33333	1.33333
	3.66667					1.66667					0.333333	1	2.33333	4	1.33333	0	3.33333	1.66667	0.666667	0.333333
	1					1					1	1	1	1	0	0.666667	3.33333	1.66667	2.66667	5.33333
	2.66667					0.666667					2.33333	1.66667	3.33333	0.333333	0.333333	0.333333	3	1.66667	2	1.66667
	0.666667					1.33333					1.33333	2	2.66667	2.33333	0.666667	1.66667	2.33333	0	2.33333	1.33333
	1.33333					1.33333					0	1.66667	1	1.66667	3	0.666667	2.33333	2	2	1.33333
	3					1.33333					0	0.333333	1	0.333333	0.333333	0	0.666667	1	2	0
	1					1.66667					0	0.333333	1.33333	0	0.333333	0.333333	0.666667	0	2.33333	1
	5.33333					3					0	0.333333	3	3.33333	1.66667	0	2.66667	3	2.66667	0.333333
	0.666667					0					0.333333	0.333333	0	4.66667	1.66667	1.33333	1.66667	1.66667	3.33333	0.666667
	1.33333					0.333333					0	2.33333	0.333333	2.66667	0.333333	0.333333	3.66667	0.666667	0.333333	0
	0					0.666667					0	0.666667	0.666667	1.66667	0.333333	0	0.333333	3.33333	1	0.333333
	2					0.333333					0	2.33333	1.33333	1.66667	1.33333	0.333333	1.66667	1.66667	3.33333	0.333333
	3.33333					1.33333					0.666667	0.666667	1	0.666667	2.33333	0.666667	2	0.333333	2	0.333333
	0.666667					0					0	3.66667	0.333333	2.33333	1	0.666667	1.66667	0.666667	4	0.333333
	0.333333					0.666667					0	2	0.333333	3	0	0.333333	4	0	1.33333	0.333333
	2					0.333333					0	0.666667	2	2.33333	0.666667	1	0.666667	1.66667	3	0.666667
	1.33333					0.333333					0	3	0.333333	3	1.33333	0.333333	2.33333	1.66667	1.66667	0.333333
	3.66667					0.666667					0	1	2.33333	1	1.33333	0.333333	1	1.66667	2.66667	1
	1.66667					1.33333					0	0.666667	1.66667	2.33333	3	0.666667	1.33333	1.33333	0.666667	0.666667
	0.333333					0.333333					0	3.33333	0.333333	2	0.666667	1.33333	1.33333	0.333333	1	1
	0.333333					0.333333					0	2.33333	0	1	3.33333	1	1.66667	0	1	1
	0.333333					1					0.666667	3.66667	1	1.66667	1.33333	0.333333	3.66667	1.33333	4	2.33333
	2					0.333333					0.666667	1	0.666667	1.66667	0.333333	1.66667	2.33333	2.33333	1.33333	0.666667
	0					0.333333					0.333333	3	0.666667	2.33333	0.666667	0	3	3.33333	2.33333	0.666667
	0					1					0	0.666667	0.333333	1.66667	3	1	1.66667	0.666667	1.33333	0.666667
	3.66667					1.66667					0.666667	4.33333	1.66667	3	0.666667	2.33333	1.66667	0.333333	3.33333	0.333333
	0.666667					1.66667					0.666667	1.33333	1.66667	1.33333	1	1.66667	2.33333	0.333333	1.33333	0.666667
	1.33333					0.333333					0	2	1.33333	3.66667	0	0.333333	1.66667	2.33333	1.33333	0.666667
	3.66667					2.66667					0.666667	0	1	3.66667	1	2	2	1.33333	2.33333	1
	0.666667					0.666667					0	2.33333	0	2	0.666667	0	1.33333	0.666667	4.33333	3.33333
	3					0.666667					0	2.66667	2	2.66667	0.333333	1	1.66667	0.666667	1	0.666667
	1.66667					1.66667					0.333333	1	0	2.33333	1.66667	0.666667	1.66667	1.66667	2.66667	0.666667
	1.33333					0.666667					0	1	2	2.33333	1.66667	0	1.66667	0.333333	2.33333	1.33333
	0.333333					0.666667					1.33333	3.66667	0.333333	2	2.66667	0.333333	2	1.33333	0.333333	1.33333
	0					1.33333					0	2.33333	1.33333	4.33333	2	0	1	0.666667	1.33333	0
	0					1.33333					0.666667	0.666667	0.333333	4.66667	1	1	2.33333	2.33333	2.33333	0
	3.33333					1.33333					0	1.66667	1	1.33333	0	1	1.66667	0.333333	0.333333	1.33333
	0.333333					0.666667					0.333333	1	4.66667	3.66667	1.66667	1	2	1	1.33333	0.333333
	0.666667					0.666667					0.333333	0.333333	0.333333	2.66667	1.33333	2.66667	0.666667	1	2	0.333333
	0.666667					0.666667					0.333333	5.33333	0	0.666667	0.333333	0.666667	2.66667	2	1.33333	1.66667
	5.33333					1					0.333333	4.33333	1.33333	4.33333	0.666667	1	0.666667	1	2.66667	1.66667
	3.33333					1					1.33333	1.33333	4.33333	1	0.333333	1.33333	1.66667	3	1	1
	1.33333					1.33333					0.666667	3.33333	0	7.66667	2	1	2.66667	3.66667	1	1
	2					2					1.33333	0.333333	0.333333	0.666667	1.33333	1.66667	1	1	3	0
	3.33333					2					0.666667	0.333333	1	0.666667	3.33333	0.333333	2.33333	0.333333	2.66667	0
	1.33333					1.66667					0.666667	1.33333	2	2.66667	1.66667	0.666667	1.33333	1.33333	1.66667	2
	4					0.666667					0	1	0.666667	1.33333	3.66667	1.33333	0	1	3.66667	0
	2.66667					1.33333					0.333333	0.666667	0.333333	4	1.66667	0.666667	0	1	4.33333	1
	1.33333					1.66667					1.66667	1	0.333333	1	3.33333	2	0	4	3.33333	0.666667
	5					1.33333					1.66667	1	1.66667	2.33333	0.333333	0	0.666667	0.333333	0.333333	0
	1.66667					0					1.66667	0	2.33333	0.666667	2.66667	0.666667	0.333333	0.666667	2.33333	0.333333
	0.333333					0.666667					0.333333	0	0.666667	3	2.33333	1.33333	0	1.66667	1.66667	0.333333
	0					0.333333					1	2.66667	4.66667	2.33333	0.333333	0	1	0.666667	2	0
	0.666667					0.333333					1.33333	0.333333	1	3.33333	2	1.66667	0.333333	2	3.33333	0.333333
	2.33333					0.666667					0.666667	0.666667	3	1.33333	1.33333	0.333333	1.33333	2	2.33333	1.33333
	0					1					0.666667	0	3	0.333333	4.33333	0.333333	0	0.333333	2.66667	0
	3.33333					1					2.33333	1.66667	2.33333	1.66667	5.33333	0.333333	1	0.666667	2.66667	0.666667
	14					2.66667					0.666667	1	0.333333	3.66667	0.333333	0.333333	1.66667	1.33333	4.66667	0.333333
	1.66667					1.33333					1.33333	0.666667	3.33333	3.33333	2	0.333333	1.33333	3	1.66667	2
	4.33333					1					2.33333	1.66667	1.33333	1.33333	3.66667	0.666667	0.666667	1.33333	2.66667	0.666667
	2.33333					0.666667					1.66667	1.66667	2	13	0.666667	0.666667	1	6	2	0.666667
	1.66667					0.666667					0.666667	2.66667	0	1	3	0	2	1.33333	1.66667	0.333333
	1.33333					0.666667					2	0	1.33333	2	0.333333	0.666667	0.666667	2.33333	2.33333	0
	6.66667					2					0	0	2.66667	1	0.666667	1	2.66667	1.33333	1	1.33333
	6.33333					1.33333					1.33333	2	0.333333	1.66667	0.333333	0	1.33333	2	1	0
	1.66667					1.66667					2.33333	1	1.66667	3	2.33333	1.33333	1.33333	2	2.66667	0.333333
	2					1					1	2	1.66667	3	0.666667	2.33333	1.66667	1	1	1
	4.66667					0.666667					3.66667	2.33333	1.66667	2.66667	2	1.33333	2.66667	0.666667	1.66667	2
	4					0					2.66667	2.66667	1.33333	4.33333	1.33333	3.66667	2.66667	1	2.33333	1.66667
	1					0.333333					3.33333	1.66667	1.66667	5	2.33333	1.33333	2.66667	1.66667	1.66667	1
	4					0.666667					3	2	1.66667	5	1.66667	0.666667	3.33333	4.33333	4.33333	0.333333
	2.66667					0.666667					0.333333	2	1.66667	0.333333	1.33333	2.33333	2	0.333333	2	2.33333
	3.33333					1					4.33333	1.33333	2	2.33333	2.66667	1.33333	1.66667	0.666667	2.66667	0.333333
	4					1.33333					0.333333	0	1.33333	4.33333	1.66667	0.666667	3.33333	2.33333	1.66667	0.333333
	3.66667					1.66667					1.66667	6	1	4.33333	0	0.666667	3.33333	2	0.666667	1
	1.33333					0.333333					2.33333	1	2	0	2.33333	0.333333	1	1.33333	0.666667	1
	0.666667					2					2.33333	2.33333	0.666667	1	1.33333	1.33333	2	0.666667	0.666667	0
	3					0.333333					1.66667	0.666667	1	4.33333	1.33333	1.66667	1	2	1	1
	2.33333					0.333333					0.333333	4.33333	1.33333	1.33333	1	1.33333	1.33333	0.666667	2.66667	0.333333
	2					1.33333					1	1.33333	2.33333	2.66667	1.33333	1.33333	0.333333	0	1.66667	1.33333
	2.66667					0.333333					1.33333	1.66667	0.333333	1.66667	2	0.666667	1.66667	0.333333	2.66667	0.666667
	1.33333					0.333333					1.66667	1.66667	1.66667	2.33333	2.66667	2.33333	1.33333	0.666667	1.33333	1.33333
	2					0					0.666667	1.33333	2.33333	2.66667	3	1	3	1	0.666667	1.33333
	0					0.333333					0.666667	0.666667	0.333333	2.33333	1	0	2	1.66667	2.33333	0.666667
	2.33333					0.333333					2.33333	2.66667	1.33333	2.66667	0.333333	3.66667	1.66667	1.33333	1.33333	1
	2.33333					0.333333					0.333333	2.33333	0.666667	2	0.666667	0.666667	2.66667	2	0.666667	0.666667
	0					0					4.33333	0.666667	1.66667	1.33333	2.66667	0.333333	1.33333	1.66667	3	0
	1.33333					0.666667					0	1	1	3.66667	3.33333	4.66667	1.66667	2	2.33333	0.666667
	1.66667					0.333333					0.333333	1.66667	1	3	1	1	3.66667	1.33333	2.66667	0.333333
	4.33333					1.66667					0.333333	1.33333	2	3	0.333333	2	2.66667	2	1.66667	0.666667
	2					0.333333					3	1.66667	1	4.66667	4	0.333333	5.66667	3.66667	3	4
	0.333333					0.333333					0	1.33333	0.333333	0.333333	0	3	0.666667	2	0.666667	0.333333
	0.333333					1					0	2.33333	0.333333	2.66667	0.666667	0.333333	3	0.333333	1.33333	0.333333
	0.666667					0.333333					4.33333	4	0.333333	1.33333	1.33333	1	4.66667	1	2	1.66667
	0					0.333333					1.33333	1.66667	0.666667	2	2.66667	2.66667	3.66667	2	3.33333	1
	0.333333					0.333333					2.66667	0.333333	2.66667	3.33333	1	0.666667	0.666667	3.33333	1.66667	0
	2					1.33333					2.66667	5	1	2.66667	0.333333	0.666667	0.666667	1	1.66667	0.333333
	0.666667					0.333333					0.333333	2.66667	4.33333	5	0.666667	1	4.66667	3.33333	2.66667	0.666667
	1					1.33333					4	2.33333	0.333333	2	0.333333	0.666667	1.66667	2.33333	0.666667	1
	0.333333					2.33333					1.33333	3.66667	0.666667	0.666667	0.666667	0.666667	3.33333	0.666667	0.333333	0.666667
	0.333333					0.666667					0.666667	2.33333	1.33333	1.66667	1.33333	1.33333	2.66667	1.33333	2.66667	0.666667
	0					0.333333					2.33333	1	0.333333	3.33333	1.66667	3	2	1	2	0.333333
	0.333333					0.333333					3.66667	0.666667	0	4.33333	0.666667	1	2	0.333333	2.33333	0
	0.666667					0.666667					7	1	5.33333	4.33333	1.33333	1.33333	0	1.66667	1	0.333333
	0					1.66667					4.66667	1.33333	1	3.66667	1.66667	1.66667	2.66667	1.66667	2	0
	0.333333					1.33333					0.666667	1.66667	0.666667	3.33333	1.66667	0.666667	2.33333	4	2	0.333333
	0					0.333333					1.33333	3.66667	0.333333	4.66667	0.333333	0.666667	2	0.666667	2.33333	0.333333
	0					0.333333					2	2.33333	0.666667	5	0.333333	0.666667	1.66667	2	1.66667	0.333333
	1					0.666667					1.66667	1	1.66667	3.66667	1.33333	1	3	1.66667	3.66667	0.333333
	2.66667					0.333333					3	4	2.33333	2.33333	0.333333	1	4	1.33333	3.33333	0
	2					0.666667					3.33333	2	1.66667	5.33333	2	0.666667	2.33333	1	1	1.33333
	0					1					4.33333	6.33333	0.666667	3.33333	0.666667	3	2.33333	3	2.33333	0.666667
	1					0.666667					7.66667	0	0.333333	7	1	3	0	2.33333	0	4
	1.33333					1.66667					1.33333	2	1	2	0.666667	0	2.66667	2.66667	1.33333	0
	2					0.666667					2	3	4	2.66667	3.66667	0.333333	2.66667	0.333333	1	2.33333
	1					2					1.33333	2.66667	1.66667	5	0.333333	1.33333	2.66667	4.33333	2.33333	0.666667
	5.66667					2.33333					1.33333	1.66667	1	3	1.33333	0.333333	1.66667	1.33333	3	0.333333
	2					1.66667					0	4.33333	2.33333	2.33333	0.666667	0.666667	4.33333	1.33333	2.33333	0
	4.33333					2					0.666667	2.66667	0.333333	3	3	0.333333	2	1.33333	1.33333	0
	2					1					0.666667	5.33333	1.33333	4.33333	0.333333	0.666667	3.66667	0.333333	2	0
	4					1					1.66667	4	0	1	2	0.666667	3	0	1.33333	0.666667
	4.66667					1.33333					1	1.33333	0.333333	4.66667	1.33333	1	0.333333	1.66667	1.66667	0.666667
	3.66667					0.333333					0.666667	1.33333	1.33333	4	3.66667	0	5.33333	1.33333	3	2
	0.333333					0					0.666667	4	0.333333	3.33333	1	1	2.33333	1.66667	3.66667	0
	6.66667					2					1.33333	3.33333	1.33333	3.66667	2.66667	2.33333	5.33333	1.66667	2.66667	1.33333
	1.66667					1.33333					0	3	1	5.66667	1.33333	0.333333	2	2	1.66667	1
	1					2					0	4.66667	0	4	0.333333	1	3.66667	1.66667	1	0.666667
	3.33333					0					1.33333	3.33333	0.666667	3.66667	1	1.33333	2.66667	3.33333	1.66667	1.33333
	3.66667					0.333333					0.333333	2.66667	2.66667	3	4	0.666667	3.33333	2	2	2.33333
	0.333333					0					1	2.66667	0.333333	0.333333	0.666667	1	2.33333	1.33333	1.66667	2.33333
	2.33333					1					0.333333	2	1.66667	4.66667	2	0.333333	0.333333	3.66667	1.66667	1
	3					1					1	2.33333	0.333333	2.33333	1.66667	1.33333	0.666667	2	1.66667	1.66667
	3					0					2.66667	2	0.333333	1.66667	4	1.33333	1	1.66667	3	0.666667
	0.666667					1.66667					1	4.33333	0.333333	1	5.66667	0.666667	3.66667	0.666667	1.33333	0.666667
	0.666667					2					1.66667	1.66667	0.333333	2	1	0	1	2.66667	1.33333	1.66667
	2					0.333333					0.333333	1.66667	1.33333	5.66667	0.666667	0	1	2	2.66667	0.333333
	3.33333					1.66667					2.33333	4.66667	1.66667	4.33333	1	0	1	1.66667	0.666667	1
	1					0.333333					3	3.33333	1	3.66667	2.66667	0	2	3	2	0
	1					0.333333					1.66667	4.33333	1.33333	3.66667	2.66667	0.333333	2	2.33333	1.66667	0.666667
	2					1.33333					1.66667	3	0	4	0.333333	1	1.33333	0.666667	1	2
	0.333333					0.333333					1	3.66667	1	4.66667	2.33333	0.666667	3	3.33333	1.66667	1.66667
	5					0.333333					1.33333	3.33333	0.333333	2	2.66667	0.666667	1.66667	2	1.66667	0.333333
	2					2.33333					1.33333	1.66667	0.666667	4.66667	0.666667	1.66667	1.33333	1.66667	1	0.333333
	1					0					1	4	0	0	1.33333	1.33333	3	1	2	0.666667
	5.33333					1					0.333333	0.666667	0.666667	6.66667	1	1	1.33333	2	1.66667	1.33333
	1.66667					0.666667					3.33333	1.66667	1	4	3.33333	0.333333	1.66667	3.66667	3	0.333333
	3.66667					1.66667					0	5.33333	3	0.666667	2.33333	2.33333	1.33333	1.33333	3.66667	0
	0					0.333333					2.33333	0.333333	1	4	1.33333	2.66667	0.666667	2.66667	1.33333	1
	2					1					0.333333	1.33333	0.333333	1.33333	0	0.333333	0.666667	1.66667	1	0.333333
	0					1					1.33333	1.33333	1	3	1.33333	0.333333	0.666667	3.66667	2	0.333333
	2					1					1.33333	1.66667	2.66667	1.66667	1.66667	0.333333	1.33333	0.666667	1.66667	0
	0.666667					0.666667					3	0	0.666667	4.33333	4.66667	1.33333	2	1	2.33333	1
	0.666667					0.333333					0.666667	0	3	5	1.66667	0.666667	0	3	1.33333	1
	2.33333					0.666667					0.666667	1.66667	2	2	1	1.33333	0.666667	2.66667	2.66667	1.33333
	0.333333					1					3.33333	0.333333	0.666667	3.66667	0.333333	1.33333	0.666667	2	1	0
	0.333333					2					2.33333	1.33333	1	1	1.66667	0	0.666667	1	1.66667	2
	1					0					1.66667	0.333333	4.66667	4	2	1	1	1.33333	2	3.66667
	1					0					0.666667	0	1.33333	4.33333	0.333333	1	2.33333	1	1.33333	1
	0.333333					0.333333					0	1.66667	0	4.33333	1.33333	0.333333	1.33333	3.66667	0.333333	0.333333
	2					0.666667					0.333333	1.66667	4.33333	3.66667	2	1.66667	4.33333	1.66667	1	1
	4.66667					0.333333					2	1	1	0.666667	4	0.333333	2	1.66667	0.333333	1.66667
	2					1.66667					0.333333	0.333333	2	3	1.66667	0.333333	1	1.33333	0.666667	2
	1					0.333333					1.66667	0.666667	1.66667	1	0	0.333333	1.66667	0	0.666667	0.333333
	0.666667					0.333333					2.66667	0.333333	0.666667	0	0.333333	1.33333	1	2.33333	0.666667	1.66667
	0.333333					0					0.333333	0.333333	3.66667	1.66667	2.66667	0.666667	2.66667	1.66667	3.66667	1.66667
	1					0.666667					0.666667	0.333333	0.666667	2.66667	1.66667	0	1	2.33333	2.33333	2.66667
	1.66667					1.66667					0	0	1	3	2.33333	0	2	1	2.33333	0.333333
	0.333333					1					4.33333	0	2	3.33333	0.666667	1	1.33333	0.666667	2.66667	1.33333
	0.666667					1.66667					2.66667	0.333333	2.33333	0	1.33333	0.666667	2	0	1	4.33333
	2.33333					1					1.33333	1	4.33333	1.33333	1.66667	1.33333	2.66667	0	3	1.33333
	3.66667					0.666667					0.666667	1	4.66667	4.33333	2.66667	0.333333	3	2	4	1.33333
	1.33333					1.33333					3.66667	1	0.333333	2.66667	3.66667	0.666667	1.33333	0.666667	2.33333	0
	0					0					1.66667	1.33333	1.66667	3	0.333333	0	2.33333	1	1	2
	0.666667					0.666667					0.666667	0.333333	2.66667	2.66667	0.666667	2.33333	3	1.66667	1.66667	1
	3.33333					1.33333					0.333333	0.333333	0.333333	1.33333	0.666667	1.66667	2.66667	0.666667	1.33333	2.33333
	1					1					1.33333	0.666667	0.666667	3.33333	7	2	1.33333	1.66667	2.66667	0.333333
	1.66667					1					1.66667	0.333333	1.33333	2.66667	1	1	1	1	3	1
	0.333333					1.33333					1	1.33333	2	1.66667	1	0.333333	2.33333	2	2.33333	3.33333
	1					1.33333					0.333333	0.333333	1.33333	3	1.33333	1	1.66667	0.666667	4	0.666667
	0.333333					0.666667					4.66667	0	0	2.33333	2	1.33333	1.33333	1	2.66667	1.33333
	3					0.666667					3.66667	2	0.333333	5.66667	0.333333	1.33333	4.33333	0.666667	2.66667	0.666667
	4					1.33333					1	0.333333	1	1.66667	0.333333	1.66667	1.33333	2	0	3.33333
	8					1					0	1.66667	1.33333	3	1.66667	1	2.66667	0	3	1
	2					0					3.33333	0.333333	0.666667	3	1.66667	0.666667	0.666667	1	2.66667	1.33333
	6					0.666667					0	0.333333	0.333333	3.33333	2.33333	1.33333	0.333333	0.666667	1.66667	2
	3.66667					0.666667					3.33333	0.666667	3.66667	5.66667	1	1.66667	1.66667	0.666667	2.33333	0.333333
	2.33333					1					1	0	2.66667	1.66667	1	0.666667	2.66667	2.66667	1.33333	3.33333
	3.33333					0.333333					3	0	0.333333	0.666667	1	0.666667	1.33333	0	1.33333	5.33333
	2.66667					1.33333					0.666667	1.66667	0.333333	1.33333	1	1	4	3.66667	1.33333	1
	3					0.666667					0.333333	2	3	0.666667	0.333333	1	2	1	3	1.33333
	3.66667					0.333333					1.33333	1.33333	0	2.66667	2	0	3	0	2.33333	1.33333
	5					3.66667					1.33333	0.333333	2.66667	4.33333	1	0	0.333333	4	1.33333	1
	2.33333					1.33333					1	4	1.33333	2.33333	2.33333	0.666667	2.66667	3.33333	2.33333	2.66667
	1.66667					1.33333					1	0.333333	1.33333	1.66667	4.33333	1.33333	1.33333	0.666667	0.666667	0.666667
	3.66667					0.666667					0.333333	0.333333	0	2.33333	1.33333	1	1	0.333333	3.33333	0.333333
	5					0.666667					3.66667	0.333333	1.66667	2.33333	0.666667	2.33333	1.66667	0	2	2.33333
	2					0.333333					0.333333	0.333333	1.66667	4.33333	1	0.666667	0.333333	2	2.66667	0.333333
	3.33333					0.333333					1.33333	1	0.333333	2	2.66667	0.333333	3	0.333333	4.33333	2
	4.33333					0.333333					0.666667	1	1	2.66667	1	0	0	0.666667	3	8
	5.66667					1					1.33333	1	2.33333	1.66667	1	0.666667	0.333333	1	1.66667	1
	1.33333					0.666667					0.666667	1.33333	1	0.666667	2.66667	0.666667	1.66667	1.33333	1.33333	1
	1.66667					0.666667					4.33333	0	4.33333	1	2.66667	0.666667	2	0.666667	1	1
	4					1.66667					1.66667	0.333333	0.666667	3.33333	0	0.666667	2	2.33333	0.666667	0.666667
	6					2.33333					0.666667	1.66667	5.33333	3.66667	1.66667	0.333333	1.33333	0.333333	2	2
	4					0					2.33333	0.666667	1.66667	0.666667	0	2.33333	1	0.666667	2.66667	1.33333
	2					1					1.33333	0.666667	0.333333	3.66667	2.66667	3.33333	3.33333	0	1.66667	1.66667
	2					0.333333					0	0	2.66667	3.66667	1.66667	1	1.66667	1	3	1.33333
	4					0.333333					0.333333	1.33333	2.33333	2.66667	0.666667	0.666667	3	0	2.33333	1
	2					0.333333					2.33333	3.66667	0	5	1	1.66667	3.33333	0	1.66667	0
	0					0.333333					0.333333	1	0.333333	3.66667	1.66667	1.33333	1	1	0.666667	0.333333
	3					0.666667					2	1.66667	2	3	3.66667	1	1.66667	1	0.666667	0.666667
	4.66667					0.333333					0.333333	1.66667	2	4	3	0.333333	2	1	3	0
	5.33333					3					0.333333	1.66667	3.33333	4.66667	0	1	0.666667	0	1.33333	1.66667
	2.66667					0.666667					3.33333	0.333333	3	4.66667	0.333333	1	0	0.666667	1.66667	0.333333
	5					1.66667					2.33333	1	2.66667	2.33333	0.333333	0	0.666667	1.66667	3	1
	3.33333					0					4.66667	0.333333	5	4	1	0.666667	2.33333	1.66667	1	0.333333
	5					0.666667					3.33333	0.333333	2.66667	2.33333	2.33333	0.666667	1.33333	1.33333	2.66667	1
	4.66667					1.33333					4.66667	1.33333	5	2.33333	0.333333	0.666667	2.33333	0.666667	1.33333	2.33333
	3					1.33333					1.66667	1.33333	3.66667	3.66667	0.333333	0.666667	1	0.333333	0.333333	1.66667
	4					0.666667					1.66667	0.333333	2	5	1.33333	2.33333	0	0.333333	1	0.666667
	0					0					1.33333	1	1	2	0.666667	1	1	0.333333	1	3
	0					0.333333					1	2.33333	7	1	1	0.666667	2	0.333333	3.33333	1.66667
	0.333333					1					4.66667	4	1	2	1.66667	1.33333	2.33333	0.333333	4.66667	1.33333
	0					0.333333					4.33333	1	1.66667	2.66667	0.333333	0.333333	1.33333	0	1.66667	1.33333
	1					1					4	1	1.33333	2	1	0.666667	1	0.666667	4.33333	3
	0.666667					0.666667					2.66667	2	3.66667	2.33333	1	0.666667	2.33333	0	1.66667	1.66667
	0					0.666667					0.666667	0.666667	1.66667	2	0.666667	0.333333	1.33333	1.66667	3	0.666667
	1					1					1	1	5	2.66667	2	1.33333	1.33333	0.666667	0.333333	1.66667
	0.666667					0.333333					5	2	3	2.66667	1.33333	2.33333	2.66667	0	1.66667	2.33333
	1.33333					1					3.66667	1	4	4	1	0.666667	1	1.33333	1	3.66667
	0					2					0.333333	1.66667	2.66667	2.66667	1	1.33333	2	1.33333	1.66667	1.33333
	1.33333					1.33333					2.33333	0.666667	2	1.33333	0	0.666667	0.333333	0.333333	1	1.66667
	1					1.66667					0.333333	2	5.33333	2	3	1	0.666667	0.333333	2	0.333333
	1					0.333333					1.33333	0.666667	5	4.66667	1	1	2.66667	1.66667	0.333333	1.33333
	2.33333					0.666667					2.66667	1.33333	1.66667	2.66667	0.333333	1.66667	1.66667	1	1	3
	4.33333					0.666667					3.33333	3.33333	2.66667	6.66667	1	1.33333	1.33333	2.33333	0.333333	3.66667
	2.66667					1					4	2.33333	5.33333	3	4.66667	2.66667	3	0.666667	1.66667	1.66667
	5.33333					0.333333					2.66667	1.66667	2.66667	4.33333	3	1.66667	2.33333	0.666667	2.66667	3.33333
	1					1.33333					4	1.66667	2.66667	4.66667	1.66667	0.666667	0.666667	1.33333	2.33333	0
	3.66667					2.33333					1.66667	0.333333	4.33333	3.33333	0.666667	1.66667	1	0	3	2.33333
	1.66667					0.333333					3	1.66667	3.33333	2.66667	1	1.66667	0.333333	0.666667	2.66667	1
	3.33333					0					0.666667	0.666667	2.66667	5.33333	2	0.666667	0.333333	1.33333	3.33333	3.33333
	4.33333					0.333333					3	0.333333	2.66667	0	1.66667	1.66667	0.333333	0	2.66667	2
	0.333333					2.33333					2.66667	1	3.33333	5.33333	1.33333	2	2.33333	3.33333	1	2
	1					3.66667					4.33333	1.33333	0	3.66667	5.33333	0.666667	1.33333	1	2	0.666667
	0.666667					0					4.33333	3.66667	0.333333	5	3.66667	2.33333	1.66667	1.33333	2	2
	1					1					1.33333	3	0	2.66667	2.66667	2	4.66667	1	3.66667	1.66667
	1					0.333333					1.33333	0.333333	0	2.33333	1	2	0	1.33333	1.66667	2.66667
	0					0.666667					1.33333	1	0	2	2.33333	2	0	1	1.66667	2.66667
	0					0.333333					0.666667	2.33333	1.33333	3	1	0.666667	0.666667	0.666667	2.66667	0.333333
	0.333333					1.33333					2	0.666667	2	3.33333	1.33333	1.33333	1	1	1.66667	1
	0					1.33333					3	1.33333	1	5	2	1.33333	1.66667	0.666667	2.33333	0.666667
	2.66667					0.666667					2.33333	1.66667	0.666667	6	0.333333	0.333333	0	1.66667	2	0.333333
	0					0.333333					1	2.33333	0.333333	3	2	0	1.66667	0.333333	1.66667	3
	0.333333					0.333333					2.66667	0.666667	0.333333	2.66667	1.66667	2	1.33333	1	1.33333	1
	0.666667					1.33333					0.333333	2.33333	0.666667	4.66667	1	0	1.66667	0.333333	2	2.33333
	0					0					0.666667	0.666667	0.333333	4.66667	2.33333	0	2.66667	0.333333	1.33333	2.66667
	2.66667					1					0.333333	1.66667	0.666667	1	3.33333	0.666667	0.666667	2.33333	2	1
	1					0.666667					0.333333	3	0.333333	4.33333	1	0.666667	1.66667	0.666667	1.33333	1
	0.666667					0.666667					3.66667	2.66667	0.666667	2.66667	2.33333	0.333333	1.66667	2.66667	1.66667	2.66667
	1					0.333333					2.33333	1.66667	1	5.33333	2.66667	3	0.333333	1	0.666667	1
	1					1					1	0.333333	0.666667	4	0.666667	1	0	0.666667	1.66667	3.66667
	0					0.666667					0.333333	1.66667	0	1	0.666667	1.33333	0.333333	0	0.333333	0.666667
	0.333333					0.666667					1	0.666667	0.666667	2	4.33333	1.33333	2.33333	0.333333	3.33333	3
	0.333333					0.333333					0.666667	1.33333	0	4	3	0.333333	2	1	1	1
	0					0.333333					0.333333	0.333333	1	7.33333	0.333333	0	0.666667	3.33333	0.666667	2
	0.333333					1					0.666667	0	0	3.33333	1.33333	0.333333	0.666667	0.666667	2.33333	1.33333
	1					1.33333					1.66667	0.333333	0.333333	3	1.33333	0.666667	0.333333	0	3.66667	3.33333
	1					0					1.33333	2.66667	0	5	0.666667	1.33333	2	1	2.66667	1
	1					1					3	3.66667	1	1	0.333333	0.666667	1.66667	0.666667	1.66667	0.666667
	2.33333					1.33333					1.66667	0	0	3.66667	4.33333	1	1.33333	1.66667	1.33333	0
	6.33333					5.66667					2.33333	0	2.33333	0.666667	0.666667	2	1	1	0.666667	4.66667
	2					2.66667					1.33333	1	0.666667	3	0.666667	0.333333	0	0	0.666667	3
	4.66667					0.333333					2	3.33333	0	4	0.333333	1	1.33333	1.33333	2	0.333333
	5.33333					1.33333					0.333333	0.666667	1.66667	3	1.66667	0	1.33333	0	2.33333	1.66667
	1.66667					2.33333					2	1	0	0.666667	1.66667	1	0.333333	1	2	0.666667
	0.666667					1					1	3	0.333333	1.33333	0.333333	1.33333	1.66667	0	1.33333	2.66667
	2.33333					2					1	2.33333	0	2.66667	3.33333	1.33333	1	0	1.33333	2
	1					1.33333					3	1.33333	0	4	0.666667	2.33333	1.33333	0.333333	2.66667	1.33333
	0					2					0.333333	2	1	2	0.666667	2.66667	1	0.333333	1	1.33333
	0.333333					0					2.33333	0	0	4.33333	1.33333	2.33333	0	0.666667	2	3.33333
	0					1					0.333333	2.33333	0.333333	3.66667	0.666667	2.66667	1.33333	0.333333	1.66667	1
	0.666667					0.333333					0.333333	1.66667	0.333333	3	0.666667	1.33333	1.33333	0.333333	1	3.33333
	1.33333					1					0.333333	0	0.666667	1.33333	1	0	0	1.33333	2	2.33333
	1.33333					0.666667					0.666667	1	1	2.66667	0.333333	1	2	0.666667	0.666667	0.666667
	1.33333					0.666667					2.66667	0.666667	1.33333	1.66667	0.333333	3	0.666667	0.666667	1.66667	1.33333
	1.33333					0					1.33333	1	0.333333	5.33333	0.333333	1.33333	1	1.66667	3	0.666667
	0.333333					1					1	0.666667	1	2.66667	2	0.333333	0.333333	0.333333	3.66667	2.33333
	0.666667					0.333333					0.333333	1.66667	1	7.66667	2	1.66667	0.666667	2.33333	4.66667	3.33333
	0					0					0	0.666667	1	5	1.66667	0.333333	1.66667	1.33333	2.33333	0.333333
	0.666667					1					1.33333	1.33333	2	3.33333	0.333333	0.666667	1.66667	1.33333	1	0
	1.33333					0.666667					1.33333	0	1.33333	2.33333	2	1	1	1	2.33333	2
	5					0.666667					0	1	0.333333	4.33333	1.33333	0.666667	1.33333	1.33333	0.666667	2.66667
	0.666667					1.33333					0	2.33333	0.666667	2.66667	1.66667	0.333333	2.33333	0.333333	0.666667	1.66667
	2.66667					1.33333					1.66667	0.666667	1	3.66667	1	1	4.33333	0.666667	1.33333	0.666667
	5.66667					2.66667					1.66667	0.333333	0.666667	2.66667	1.33333	0	1.66667	2	1.33333	0.666667
	0.666667					0					2	2	0.333333	4.66667	2	1.66667	1	3	1.66667	1.33333
	2.33333					1.33333					0	0.333333	1.33333	2	2.33333	0.666667	0.666667	1.33333	2.33333	1.66667
	3					0					0.666667	1.33333	1.33333	3	2.66667	0.333333	1.33333	1.33333	1	0.333333
	4.66667					2.33333					1.33333	0	0.666667	5.33333	1	1	1.33333	0.333333	1	2.33333
	3.33333					1					0.333333	0.666667	0.666667	2.66667	0	0.333333	2.33333	0.666667	1.66667	1
	0.666667					1					0	1	0.333333	1.66667	1	0.333333	0.666667	0	0.666667	1.66667
	3					1					1.33333	1.66667	1	2.33333	1.66667	1.33333	0.666667	0.333333	1	0.666667
	2					0.333333					0.333333	0	0	4.33333	1	0.666667	2	1	1.66667	2
	2.33333					1					1.33333	4	1.33333	3	1.66667	0.333333	2.33333	1.66667	4	0.333333
	3.33333					0.333333					1	1.33333	1	1.33333	0.333333	5.33333	2	0.666667	4	4
	0.333333					0.333333					1.66667	1.66667	0.333333	3	2.33333	0	0.333333	1.33333	1.66667	0
	1.33333					1					2.33333	1.66667	1.33333	5.33333	1.66667	0.666667	3	1.66667	0.333333	6
	3					3					2.33333	1	0.666667	2.66667	4	2	1.33333	1.33333	1	1
	3.33333					1.33333					0.333333	0.333333	1	2	1	0.666667	2	0.666667	1.33333	1.33333
	3.66667					1.33333					0.666667	1.66667	1.33333	2	1	1.33333	3	0.333333	0.333333	1.33333
	2.33333					1.33333					1.33333	2.66667	0	1	1	0.333333	2.33333	1	0.666667	4.66667
	5					1.66667					0.333333	0.333333	2.66667	5	4	1.66667	2.33333	2.66667	0	1.66667
	2					1.33333					0.666667	0.333333	4.33333	2	1.33333	2	1.33333	0	1.33333	1.66667
	2					2					0.666667	0	1.66667	4	1.66667	0.333333	1.66667	1.66667	1	1.66667
	0.666667					0.333333					1	1	0.333333	4.33333	8.33333	0.666667	1	0.666667	3.66667	3.66667
	0					0.333333					1	1.33333	1.66667	2	1.66667	1.33333	1	1	0.666667	2.33333
	0					1					2.33333	0.666667	0	4.66667	0.333333	1.33333	2.66667	1	1	0.666667
	0.333333					1					0	1.33333	3	2	2	0.666667	2	0.333333	2	0.666667
	0					1.33333					2.66667	1.33333	3.33333	1	1	1	2.33333	0	2	1.33333
	4					2.33333					0	1	1.66667	4.66667	1	0.333333	0.333333	4	0.666667	0.666667
	0.666667					1.33333					3	1.66667	0.666667	3.33333	4.33333	0.666667	3.66667	3.33333	1.66667	2
	1.66667					0.333333					0.333333	1	1	5.66667	0.333333	1	1.66667	1	1	2
	1					0.333333					1	1	1.33333	1	1	0.666667	2	1.66667	0	4.33333
	0.333333					1					1.33333	2.33333	1.66667	7	5.66667	0	1.33333	2.33333	2.33333	0.666667
	1.66667					1					1.33333	2.33333	1.33333	3	3.66667	2	2.33333	2.66667	3	5.33333
	2.33333					3					0.333333	1	1.33333	3.66667	1.33333	1.33333	3	0.333333	3	1.33333
	0.333333					0.333333					0.333333	5.66667	0	2.66667	5	0	5.66667	0.666667	0.333333	1
	2.66667					4					0	5	2.66667	3.66667	3.33333	0.333333	2.66667	1.33333	0.333333	2.66667
	2.66667					1.66667					0	2	2	5.33333	1	2	3.66667	0.333333	0.666667	3
	0.333333					0.666667					0.666667	2.33333	1.66667	4	1.33333	1	2.33333	1.33333	1.66667	1.66667
	3.66667					1					0	1.66667	1.33333	1.66667	0	0.666667	3.66667	1	0.333333	2
	1					1.66667					1.33333	0.666667	4	2.33333	1.33333	1.33333	1	2	0	3
	5.33333					2					1.66667	0	0	1.66667	4.66667	0.666667	0.333333	1.33333	1	3.33333
	1					1.33333					0.333333	1.66667	0.333333	4.66667	4.66667	1.33333	1.66667	0.666667	0.333333	2
	2.66667					0.666667					0.333333	2.66667	0.666667	4	3.66667	0.666667	1.66667	0.333333	0.666667	1
	1.33333					2.33333					0.333333	0.666667	0.333333	2	3.33333	1	3	1	2	2.33333
	0					2.33333					1	2	0.333333	0.666667	2.33333	0.666667	0.666667	0.666667	1	2.66667
	1.66667					1					0.333333	3.33333	0	2.66667	1.66667	1.33333	1.66667	1	2.66667	3.33333
	0					2.66667					5.33333	1.66667	0.333333	1.33333	2.33333	2.33333	1	1.66667	1.33333	0.333333
	1					1.33333					2	2.66667	0.333333	0.666667	4.33333	0.333333	2.33333	0.333333	2	0.666667
	2					1.66667					1.66667	1.33333	0.333333	2	2	0.333333	1.33333	0	1	0
	3.33333					0.333333					1.66667	1	0	3.33333	3	3.33333	1.66667	1.66667	1.66667	2
	0					1					2.66667	1.66667	0.666667	1	3.66667	0	2	1	3.33333	1.66667
	0					1.33333					1	0.666667	0	3.33333	2	1.33333	1.66667	1.66667	2.33333	0.666667
	0.333333					0.333333					0.666667	1	0.333333	1.66667	1.66667	0	1	2.66667	0	2
	0					1					0	0.666667	0	1	1	1.66667	1	1	1.66667	0.666667
	3.33333					1.33333					4.33333	1	0.666667	1	3.66667	1	1	1.66667	1.66667	1
	3.66667					0.333333					1	3	0	0.333333	2.33333	0.333333	2.33333	2	1	1.33333
	3					0.666667					1	0.666667	0.666667	3.33333	0	2.66667	0.666667	2	1.33333	5
	1					1					1.66667	0	1	1	4.66667	2.33333	1.33333	0.666667	2.66667	0.666667
	4.33333					1.33333					0.666667	0.666667	0.333333	0.666667	1	1	2	1.33333	0.333333	1.33333
	3.33333					0.666667					2.66667	1.33333	1	3	3.66667	0.333333	3	0.666667	1.33333	1
	2.33333					0.666667					0	1	1	2.33333	3.33333	2	1	3	0.333333	4
	9					2					2.66667	1	2.66667	0.333333	2.33333	0.666667	1	0	2.33333	1.66667
	2.66667					3.33333					1	1.66667	1	1.33333	3	0.666667	0.666667	2	2.33333	1.33333
	4.66667					1.33333					1.33333	0.666667	0.666667	1	1	1	1.66667	1.33333	2.66667	1
	2.66667					1.66667					1	1.66667	1	1	1	1	1.33333	1	1	1.66667
	3.66667					1.33333					0.333333	1.66667	0.666667	1.33333	1.33333	2.33333	1.33333	1	3.66667	0
	5.33333					1					0.333333	1.66667	0.333333	2.33333	2.33333	0.333333	2	0.333333	2	2

## Sheet: Figure 1e
Figure 1e
smFISH		DMSO						100 μM DRB
	2 mM HU	-		+		-		-		+		-
	10 μM CPT	-		-		+		-		-		+
		Nucleus	Cytoplasm	Nucleus	Cytoplasm	Nucleus	Cytoplasm	Nucleus	Cytoplasm	Nucleus	Cytoplasm	Nucleus	Cytoplasm
		0	0	3	0.5	3	0	4	1	2.5	1.5	2	0
		0	0	6	1.5	8.5	1	6.5	0.5	7	3.5	3.5	0
		0	0	3.5	3	3.5	2	2	0.5	1.5	1	5.5	0
		0.5	0	9.5	1	2	1.5	1	0	2	2.5	6	0
		3.5	0	4.5	1.5	2	3	4	4	7.5	0.5	4	1.5
		0.5	1.5	7.5	11.5	8.5	1	2.5	0.5	6.5	3	8	1
		2	1	10	4.5	21.5	13	11.5	2	1.5	1.5	4.5	2
		0.5	2	11	3	9	3	10.5	3.5	8	1.5	1	0
		1	1.5	5.5	8.5	12	5.5	3.5	4.5	2.5	2	1	0.5
		1.5	1.5	7.5	6	15.5	1.5	0.5	0	8	0	3.5	0.5
		1	0.5	8	4	4	0	1.5	0.5	12.5	1.5	6	0
		0.5	0.5	8.5	5.5	6.5	1	4	0	7	1.5	4	1
		0	0.5	10	5	6.5	1.5	1.5	1	36.5	8	2.5	1
		0.5	0	11.5	1	4	1.5	0.5	2	3.5	0.5	2.5	1.5
		0.5	2.5	10	1.5	5	0.5	0.5	1	8	1.5	6.5	0.5
		4	5	6	2	2	1	0.5	0	11	2	0.5	0.5
		2.5	2	4	3.5	6.5	1.5	3	1	6.5	1.5	3.5	0
		0.5	1.5	6	3	6	1.5	0	1	5.5	1	2	0.5
		0	0	1	1.5	2.5	1	2.5	0	9.5	1	4	2.5
		2	1	4	3	8	0.5	1.5	1.5	4.5	0	1.5	1
		4	1.5	5	4	7.5	3.5	2.5	0	17	3	4.5	0
		1	0.5	5	6	1.5	1	2.5	1	12.5	0	1	2.5
		1.5	5.5	1.5	2	9.5	2.5	4.5	1	2.5	0	3	0.5
		0.5	3	7	4	7.5	0	5	1	1	0.5	4	0
		0	0	5.5	6	2.5	1	5	0.5	1.5	1	7.5	2.5
		1	2	2	0.5	3	2	0.5	0.5	1.5	2	2	2.5
		0.5	2	6	3.5	9.5	2	6.5	2	1	1	2.5	0
		2	2.5	4.5	1.5	6.5	2	1.5	0	0.5	0	4	0.5
		1.5	1	8.5	5	3	1.5	2.5	1	3.5	0.5	2	1.5
		6	4	3	0	11.5	4	1.5	1	1	0	0.5	1
		5.5	1	1	1	11	1.5	5	1	1.5	2	0	0.5
		5	0.5	0.5	3.5	17	5	0.5	0	4	1.5	2	2.5
		1.5	1.5	2	1.5	11.5	3.5	1.5	1	1	0	3.5	1.5
		6	1	6	0.5	16.5	0.5	4	2	2	2.5	3	2.5
		1	0	3	1.5	5.5	0.5	1	0.5	4.5	1	2	0.5
		0	0.5	4.5	3	6.5	2.5	8.5	2	8	1	3	2
		0	0	2	4.5	1.5	0	0	0.5	4.5	0.5	1	3
		2	0	3	3.5	3	0	2	0.5	3.5	0.5	2.5	0.5
		1.5	0	1.5	1	2	1	3	6.5	2	1.5	1	2
		2	2	5	4	6.5	4	6.5	1.5	2.5	1.5	9.5	3.5
		0	0	6.5	2.5	2.5	3	0	0	2.5	0.5	1	3
		0	0	0.5	4	4.5	0.5	1.5	0.5	7.5	2.5	0.5	4.5
		0	0	4	4	4.5	2.5	0.5	0.5	3.5	0.5	1.5	0.5
		0	0	5	4.5	1.5	0.5	1	1	4.5	2.5	0	0
		1	0.5	4	2.5	1	0	0	3	3	1	2	2.5
		0.5	0.5	6	3.5	0.5	0.5	0	0.5	5	0.5	2.5	0.5
		0.5	1	5.5	4.5	0.5	1	7	0	3	1	1.5	0
		2	0.5	5.5	3	4	4	3	1.5	2.5	1	1	2.5
		1.5	0.5	3	5	0.5	1.5	0.5	1	7.5	2	1.5	0
		0.5	2.5	3.5	0.5	3.5	6	1.5	1	4	0	0	1.5
		1.5	0	4	1.5	5.5	10	1	1.5	1	0.5	0	1
		2.5	0	2.5	5.5	2	2.5	2	0.5	3	2	1	1.5
		3	0.5	6.5	3	3.5	3.5	0	1.5	1.5	0	1	1.5
		3	4.5	3	7.5	2	3	2	1	3	1	0	1
		2.5	0.5	3.5	1.5	0.5	0	4.5	1.5	1	0.5	18.5	3
		0.5	0	3.5	1.5	2	2.5	2	2.5	2.5	0.5	9.5	0
		0	0	6.5	2	4	2	3.5	2	0	1	1.5	1
		0.5	0.5	3	3	1.5	1.5	1.5	1	11	0.5	1	0.5
		0	0	1	0.5	1	2.5	4	2.5	4	2	0	1
		1.5	1	6	3.5	1	0.5	0.5	1.5	5.5	1	3.5	2.5
		0.5	4	2.5	0.5	12	3.5	2.5	1	1	2	3.5	4
		1	1.5	6	1	2	2	1.5	0	1.5	1	0.5	1
		2.5	2	1	3.5	6.5	1.5	2.5	2	6	0	0	0
				4.5	4.5	2.5	1	1	1	3.5	1	1	3
				6.5	2	2.5	2	2.5	1	2.5	2	0.5	4
				1.5	1.5	4	2	1.5	0.5	2	2	4	2
				7	4	5.5	1	0.5	0.5	0	0.5	0	0.5
				3.5	0.5	1	2.5	0	0	0.5	1	0	0.5
				4	2.5	5	1	0	0	0.5	3	3.5	0.5
				2	3.5	3	2.5	4	0.5	0.5	1	1	1
				13.5	3.5	5	3.5	3.5	3	1	1.5	1	1
				4	2	2	1	3	1.5	4	2	2	1
				6	4.5	7	2	5	1	2.5	0.5	3	0
				4.5	2.5	2.5	1	2	3	2.5	2	0.5	3.5
				1.5	1	2.5	0.5	5	1.5	0	0.5	0.5	1.5
				0.5	6	4.5	4.5	6	2.5	3	0.5	0	0
				3	1	3	2	3	1	1.5	0	0	3
				2.5	3	10.5	2	5.5	1.5	0	1	0	2.5
				5.5	4	6	1	1	1	5	0.5	5	1
				3.5	3	3.5	2	6	2.5	2.5	0.5	4.5	2
				3.5	3	1.5	1	1	0	0	0.5	0.5	0.5
				2.5	3.5	1	0	3	0	0	1.5	1	0
				0	5	6	0	2.5	1.5	4.5	0.5	3	2
				2.5	6.5	4.5	1.5	5	1	0	1	3.5	0
				2.5	2	4	1.5	2.5	1.5	0.5	2.5	0.5	1
				0.5	0.5	5.5	0	1.5	1	3.5	1.5	0	0.5
				4.5	6.5	2.5	2	0	0.5	0	2.5	0.5	4
				1	4.5	2	2.5	2.5	0	2.5	2.5	1	2.5
				1.5	5	2	0.5	1.5	0.5	1	0	5	3
				4	4	2.5	2.5	6	2	1	2.5	3.5	1
				4.5	4.5	1	1	2	1	1.5	1	8.5	0.5
				2.5	1.5	5.5	1	1	0.5	1.5	0.5	3	3.5
				2.5	2.5	7.5	0.5	7	3	2.5	1.5	0.5	2
				5.5	9.5	4	3	6	5	1.5	1	1	1
				3	3	2	1.5	8.5	4.5	1	0.5	0	0
				3	0.5	5	2.5	9	3	3	0	3.5	1
				1.5	4	5	2.5	1.5	0	0.5	0.5	0.5	1
				6	3.5	6.5	2.5	6.5	0	1.5	1.5	0.5	0
				4	4	3.5	4	2.5	1	0.5	2	1.5	1
				12.5	1	4.5	3	13.5	1.5	3.5	1	0	0.5
				3	2.5	2.5	3	2	2	2	0	3.5	1.5
				4	3.5	0.5	0.5	6.5	2	1	0	0.5	0
				2.5	2.5	3	3	6.5	3.5	3	0.5	4	1.5
				8	4	4	3.5	11.5	3.5	0.5	1	1	2.5
				2	4.5	2	2.5	3.5	2	0	0.5	3.5	3.5
				4	5.5	2.5	1.5	11.5	1.5	4.5	6.5	5	0.5
				2.5	4.5	6.5	1.5	4.5	1.5	1.5	2	0.5	3
				3.5	3.5	1.5	1	3.5	2.5	2	4.5	5	2.5
				3.5	1	4.5	0	1.5	1	0.5	0	7.5	1
				4	0	0	2	2	0	0.5	0.5	1.5	0
				1	3	0.5	1	0.5	0.5	1.5	0.5	5	1
				3.5	2	2.5	0	1	0	3	0	0.5	1
				0.5	2	3	2	0	0	2.5	0	1.5	2
				4.5	4	5	0.5	1	0.5	1.5	0	5.5	3.5
				4	9.5	1	0	4.5	1	5.5	2	0.5	2
				6	1	2.5	0	5.5	0.5	6	3.5	2.5	0
				2	9.5	1	1.5	1	0	8.5	1.5	7.5	3
				3	3.5	0.5	1	4	0.5	1.5	3	5	3
				4	3.5	2.5	1	2.5	1	0.5	1	2	1
				5	8	3.5	5	0	1	3.5	0.5	0	0.5
				1	2.5	2	0.5	1.5	4	1	3	0.5	1
				2	2	3	0	0.5	0	0	0.5	5	0
				0.5	1.5	2	1.5	2	1	0.5	0.5	1.5	0.5
				2.5	1.5	2.5	0	0.5	1	8.5	0	5	0.5
				9	10.5	2	0	6.5	2.5	3.5	3	1	0.5
				1.5	2.5	4.5	5	2.5	0.5	4	0	1.5	1.5
				4	2	6	3	1	0.5	9.5	1	4	1
				2.5	2	2	1.5	1.5	2	4	4	0.5	2
				2	1	1.5	1	1.5	0.5	1	0.5	0	0.5
				1	1.5	1	2	1.5	1.5	2	1	2	1
				2.5	1	1.5	5.5	2	1.5	1.5	0	0.5	2.5
				3	1.5	4	3	0.5	1	3	0.5	1.5	2
				4	1	6	2	1	1	3	0	3.5	2.5
				1.5	1.5	4.5	3	0.5	2.5	5	2.5	5	3.5
				1	1	3.5	3.5	5	1	0.5	1	1	2
				2	2.5	1.5	1	2	5	2	0.5	1	0.5
				4.5	2.5	0	2	0.5	1.5	1.5	2	3	0.5
				2	4.5	3.5	6	2	2	1	1	1	2
				11	8	1	4	3	2	3.5	0	3	3
				2.5	6.5	1.5	0.5	2.5	2	0.5	2.5	2	0.5
				5.5	4	0.5	3.5	3	1.5	1	2.5	1.5	1
				4	4.5	2.5	2	2.5	2.5	1	1	1.5	2.5
				2	8	3.5	2.5	3.5	0.5	1.5	1.5	1	1.5
				6	15	3.5	1	2	1	3.5	2.5	2	4.5
				1.5	1.5	6	2	0	1.5	4	2	1	1.5
				4.5	2	0.5	0.5	1.5	3.5	1	2.5	2.5	2.5
				1	3	5.5	1.5	2.5	2	3	1	5	1.5
				4	6.5	3	2.5	1	2	3.5	0.5	1	0.5
				1	1	3.5	2.5	1.5	3	0	1	1.5	0
				2	2.5	1.5	1	1.5	2.5	0	0.5	1.5	1.5
				2	2.5	1	1.5	2.5	4.5	1	0.5	1	1
				4.5	2	0.5	0.5	4	2.5	1	0.5	5.5	0.5
				1	2.5	8	2.5	3	3.5	1	0.5	2.5	2
				5	1	3.5	1	1	1	2	2	1.5	1.5
				2	2.5	4.5	0	0	0	0	1	0	2
				3.5	1.5	1.5	1	1.5	0.5	1.5	1.5	4	0.5
				0	0.5	1.5	0.5	4.5	1	0	0	2	0.5
				1	2.5	6	5	2	1	2	0	5	0.5
				4.5	4	3	4	1.5	0.5	3	2.5	1.5	1
				4	6.5	0	0.5	0.5	0.5	1.5	1	3	1
				2.5	1	3	2.5	6	2	2	1	1.5	0
				2	5	3	2.5	2.5	1	0	1	2.5	2.5
				5	5.5	5.5	4.5	0.5	0.5	2	3	9.5	5.5
				8	2.5	1.5	0	0.5	0	5.5	1	4.5	0.5
				2.5	1.5	2	1	2	2	2	1	4.5	5.5
				3	4	0	1	2.5	0	1.5	1	0.5	1
				1.5	1.5	8.5	1	1.5	1	2	0.5	5.5	2.5
				5	2	1.5	1	1	1	1	0.5	0	0.5
				1.5	1	11.5	5	10.5	3	1	0.5	3	0
				2	0.5	5.5	4.5	2.5	1	1.5	0.5	1.5	0.5
				1	1.5	5	2	1.5	2.5	0.5	1.5	1	1.5
				3.5	5.5	4	0	7	0.5	4	0	1	2
				3	3	0.5	1.5	0.5	1.5	1	1.5	0.5	0.5
				0.5	4.5	3.5	0.5	3.5	3.5	0.5	1	1.5	1
				1	3.5	5.5	2	2	1	4.5	0	0	0
				1.5	5	3.5	1	3.5	0	2	0.5	4	2
				2	3	1.5	1.5	0.5	3.5	1	0	5.5	2
				2	5	1.5	1.5	0	0	2	1	4	1
				1.5	2.5	5	1	2	1.5	2	0.5	0.5	0
				2.5	3.5	4.5	1.5	1	0.5	0.5	0	5.5	0
				3	4.5	2	0.5	1.5	1.5	1.5	1	9.5	0
				3	1	3.5	2	2.5	2	0.5	2	2	1
				0.5	3	2	2	1.5	2	0.5	3	1	2
				2	1	2	1.5	2.5	1.5	2	1	4.5	2.5
				1.5	6.5	3.5	1.5	2	3	1	1	5.5	3
				5	2	1	5	3.5	3	1.5	0	8	3.5
				5	1.5	4.5	1	2.5	3.5	1.5	0.5	1.5	0.5
				2	3	2	1.5	0.5	2.5	3	0.5	4	1
				4.5	2.5	1	1.5	1	1	3.5	3	13.5	0
				1.5	5	3.5	0.5	0.5	2	3	0.5	2	0
				3.5	6	4.5	3	2	1	1.5	1.5	3	0.5
				0.5	3	0.5	1	3.5	0	3	1	7	3
				3	7	4	1	8.5	2.5	3.5	1.5	8	1
				2	3.5	3.5	1	6.5	0.5	2.5	0	3.5	1
				2.5	5	6	2	5	0.5	0	0	7	1.5
				1	3.5	2	2	8.5	0.5	1.5	0.5	8	0.5
				0.5	7	2.5	0	7.5	1	3.5	0.5	5	3.5
				2.5	2	2	0.5	5.5	0.5	0	0	5.5	3
				6	1	4.5	1	3.5	0.5	2.5	1	2	0.5
				3.5	2.5	2.5	3.5	5.5	3.5	3	3.5	5	3.5
				3	1	2	1.5	4	0	1.5	2.5	10	1.5
				7	3	1	2.5	1	2.5	5	3	5.5	1.5
				4.5	2	3	0.5	3	2	1	0	2	2
				4.5	4	8.5	1.5	3.5	1	3	3.5	8.5	2.5
				3	2.5	6	1	2.5	2.5	1.5	1	2	1.5
				4.5	5.5	1.5	3.5	4.5	0.5	6	2	8.5	2
				6.5	3	5.5	1	7	2	0	0	7	1
				7	3	2	2	1	2.5	0.5	0	0	0.5
				6.5	5	1.5	0	0.5	2	2.5	0	0	1
				4.5	4.5	8.5	1.5	0	0.5	4	3	5.5	0
				1.5	2.5	7	0.5	1.5	0.5	1.5	2	4.5	1.5
				2.5	2	4.5	0	1.5	0	0	0.5	7	2.5
				4	2	8.5	3.5	2	0	2	3.5	0	2.5
				3.5	0.5	5	3.5	2.5	0	1.5	1.5	31	18
				3	3	0	0.5	4.5	2.5	0.5	2.5	14.5	0.5
				3.5	2	6.5	0.5	2.5	5.5	0.5	1.5	1	3.5
				1.5	3	7.5	1.5	1	0.5	5	0	2	1
				3.5	0.5	3.5	0.5	3	1	3	0	3.5	3
				7	5	2.5	0.5	1.5	0	1.5	0.5	1	0.5
				3.5	0.5	7.5	0.5	0	1	1	0	1.5	1.5
				5	1	8.5	0.5	0.5	1	3	2	3	1.5
				4	2	13	3	2	2	2	1	2	3
				5.5	0.5	6.5	3	1	2	3	1.5	3	1.5
				5	3.5	6.5	3	2	1	7.5	1.5	1.5	0
				7.5	2.5	2.5	1.5	1	0.5	1	0.5	4.5	1.5
				2	2	9.5	1.5	1.5	0	1	1	2	0.5
				6.5	7	10	3	1	1.5	2.5	0.5	6	1
				4.5	2.5	1	3.5	1	3	0.5	0	6	0
				2	1	0	2	0.5	1.5	2	2.5	1	0
				1	3.5	7.5	2	1	1	2	0.5	6	2.5
				2.5	6	9.5	1	1.5	1.5	0.5	0	3	3.5
				1.5	3.5	7.5	1	3.5	2	2	1.5	2	1.5
				4	5.5	5.5	1	2.5	1	2.5	1	2.5	1
				26	18	10	1	0.5	2.5	5	2.5	8.5	0.5
				3	5	11	3	6.5	1	11	3.5	5.5	0.5
				7	7	7	1.5	11.5	6	2.5	0	1	0
				4	8	2.5	6	0	0.5	3	0	9	4.5
				5.5	4	7	2	0	1	9.5	1	5.5	0
				2.5	3	7	1	1.5	0.5	5.5	1	5	0.5
				6	7.5	8.5	1	2	1	7.5	3	4	0.5
				8.5	13	6	0.5	0.5	1	2.5	1.5	0.5	1
				5.5	0	6	0.5	0.5	0.5	4	1	1	1
				5.5	3	8.5	2	0	1.5	2.5	1.5	6	2
				7	7	4.5	4	1.5	1.5	17	2	6	1.5
				4	1	7	1.5	4	1.5	7.5	0.5	0.5	1
				8.5	9	4.5	0.5	0.5	0.5	5.5	1.5	0.5	0
				11	5.5	6	1	5.5	0.5	2.5	1	3	0
				7.5	6	4.5	3.5	2	0	0.5	0.5	2.5	1
				7.5	2.5	4	0	1.5	1	6.5	1.5	5	0.5
				8.5	4	9.5	2	1	2	3	2.5	2	1
				6	2	4	1	0	0	6	1.5	6.5	0
				2.5	2	4.5	0	0	0	0	0	7	0
				4.5	1.5	5	0.5	0.5	1.5	1	0	3.5	1
				8.5	2.5	6	2.5	6.5	1	2	2	0.5	1
				5.5	5.5	0.5	1	2.5	1	0.5	0	3	1
				8.5	7	1.5	0.5	1.5	0.5	5.5	0.5	2	1
				4	0.5	2.5	2	2.5	1	6	1	2.5	0
				23	0	6	1	2.5	2	1	0	3.5	1
				4	7.5	1	0	1.5	0	2.5	0.5	1.5	0.5
				4	10	0.5	0	0.5	0	3.5	0.5	1	0
				5.5	4	3.5	1	1	0.5	1.5	1	0	1
				3	3	1.5	0.5	3.5	0.5	0	0	0.5	0
				11	4	6	0.5	9	2	1.5	0.5	1.5	1
				10.5	7	2	0	1.5	0.5	0.5	0.5	4.5	1
				1	2	4.5	1	0	0.5	1.5	0.5	0.5	2
				5	3	7.5	1.5	2.5	0.5	1.5	0.5	0.5	0.5
				7	2.5	0.5	0	1	0.5	0	1	1.5	2
				4.5	7	1	0.5	3.5	1	0	1	4	2.5
				2	3	2	0.5	0	0	1	1	4	1
				7.5	4.5	1	2.5	0.5	0.5	0	0.5	1.5	2
				7.5	2.5	1	0.5	0.5	0	2	1	4	1.5
				16.5	5.5	0.5	0	0	0	0	2	0	0
				1.5	4.5	2	1.5	0	0	1	3	4	1
				7	3	4	1.5	0.5	0.5	0	1	3	0.5
				0.5	2	1	0	4.5	2	0.5	1	3	1.5
				3	6.5	8	1.5	0.5	0.5	0	0.5	2	0
				4.5	3	0	0	5.5	2.5	0	1.5	3	0
				9	2.5	0.5	0.5	7	4.5	0.5	1	3.5	0
				3.5	1.5	2.5	1	0	0.5	0.5	0.5	1.5	0
				3	3	0	0	1.5	1	1.5	1.5	3	0.5
				5	5	0.5	0	0.5	2	0.5	1	6.5	0
				8	2.5	8	3	0.5	0.5	2	0	4	0
				7.5	3.5	0	0	1	2	0	0.5	2	2
				7	3.5	0.5	0.5	1.5	1.5	0.5	0.5	3	0.5
				2.5	1	0.5	2	1.5	0.5	1	2.5	2.5	0
				7.5	3	0	1	0	0	0	3.5	2	0
				3.5	3	1	1	0.5	1	0	1.5	1	0
				2.5	1	0	1.5	2	3	0	1	3	2
				9	0.5	4	4	0.5	0	0	2	17.5	1
				6	0.5	3	1	3	1	1.5	1	12	2
				3	2.5	3.5	2.5	1.5	0	0.5	2.5	0.5	0
				9	1.5	3.5	0.5	0.5	1	0.5	1	0.5	0.5
				7.5	4.5	1.5	2.5	4	1.5	1	1	2	1.5
				1.5	1.5	0	0.5	7.5	1	1.5	2.5	5.5	0.5
				5	5.5	3	1	14.5	2	0.5	1	2	0.5
				3	3.5	1.5	0.5	10	0	1.5	0	2	1
				1.5	0	2.5	0.5	3.5	2	1.5	0.5	3.5	1.5
				2.5	1.5	1.5	2.5	11.5	0.5	0	1	5	1
				1	3	0.5	0.5	7.5	1.5	0	0.5	5	2
				5	2.5	0.5	2	0.5	1	1.5	1	2.5	4
				2.5	2	2.5	1	0	0	0	0.5	3	2
				2	1.5	2	1	1	0	0	0	1	1
				4.5	5.5	11.5	1.5	0	0	0	0	5.5	1
				6	2	1.5	1	2.5	2	0.5	0.5	0.5	1
				1	1.5	2	0	4	3.5	2	1	1.5	1
				4.5	6.5	3	2	2	0	1.5	0.5	2	0
				3	2	2.5	1	1	0.5	0	1	0.5	0.5
				3.5	1.5	2	2	4	1	0	0	2	0.5
				3.5	1	4	2.5	0	0.5	1	2.5	1.5	0
				3.5	2.5	5.5	0.5	0	2	5	1.5	0.5	1
				5	5	4	0.5	2	4	1	2.5	0.5	0.5
				0	5.5	2.5	0.5	4.5	2.5	0.5	1	2	2.5
				3.5	4.5	1.5	1	1	0	1.5	1.5	10	3
				2	4	2	1	3.5	1.5	1.5	1	18	2
				4	1.5	5	0.5	1	1	5	0	4	3
				4	4.5	1.5	1	2	2.5	0.5	0.5	5	1
				2.5	3.5	2	1	0.5	2.5	2	1	6.5	1.5
				1.5	2	9	3.5	0.5	0.5	5	2	5	2
				3.5	3.5	0.5	0			0.5	1	5.5	1
				8	7	0	0			0.5	1.5	10.5	1
				1.5	8.5	2.5	0.5			0	0.5	5	1.5
				2.5	4.5	3	0			0	0	8	1
				1.5	7	7	3.5			0.5	0.5	3.5	0.5
				4	1	5	3.5			1.5	0.5	3.5	3
				4	5	7	3			2	1	5	1
				2	3.5	2.5	0.5			1	0	7.5	1
				3.5	1.5	5.5	3			1	0	2	1.5
				2	1.5	3.5	3			1.5	2	4.5	1
				4	3.5	10	0			2.5	1	8.5	2
				1.5	3.5	4	1.5			1.5	0	1.5	1
				7.5	10	8.5	1.5			0	4	13.5	4.5
				3.5	4.5	4.5	3			3.5	1.5	3.5	0
				3.5	3.5	5.5	3.5			9.5	2.5	0.5	0
				2	1	2.5	1.5			1.5	1	1.5	0.5
				0.5	1	3.5	2.5			0.5	1	0.5	0.5
				1.5	4.5	5	2.5					2.5	1.5
				2.5	6	2	1					2.5	3
				1	1.5	6.5	4					1.5	2
				0	1	2.5	0					8.5	1.5
				6	1.5	6.5	2					0.5	1
				2	2.5	5	1					2	1
				4	3.5	1	1.5					2.5	2
				7.5	7	4	2.5					0	0
				1	1	8	3					2	2
				3.5	1	5	1.5					0	1
				0.5	2	2.5	2					0.5	1.5
				2	0	0	0.5					3.5	2.5
				3	6	3.5	2					1.5	3.5
				2	1.5	3	0.5					1.5	0.5
				3	1.5	0.5	0.5					2.5	0
				6	7	3.5	1.5					1	4
				5.5	5	1.5	1.5					0.5	2
				7	3.5	1.5	3					3	0.5
				1	2.5	0.5	1					0.5	0.5
				1	5.5	4.5	2					1	5
				1.5	2	2.5	3.5					0.5	2
				1	1.5	0.5	1					2	1.5
				0	0.5	3	0					1.5	0.5
				2.5	0.5	5.5	1					0	1
				7.5	3	0.5	2					1.5	0
				6	1.5	2	0.5					3	3.5
				4	1	9.5	2					0.5	0.5
				3.5	9	3.5	1					0	0.5
				4.5	2.5	16.5	4					0.5	1.5
				1.5	4.5	1.5	3					0.5	1.5
				3.5	8.5	0.5	1					0.5	4
				2.5	5.5	2	1					0.5	1
				8	6	1	1.5					1	0.5
				4	2	6	2					1	1
				4.5	4	15	5.5					1	2
				2.5	5	3	2					0.5	0
				2	3.5	4	1					0	2
				5	0	9.5	2					1	0
				2	1	7	1					1.5	3.5
				2.5	2.5	9.5	3					1.5	0.5
				1.5	2	2.5	0.5					1	1
				5.5	1.5	6.5	1.5					2	2
				4.5	2	7.5	4.5					1.5	0.5
				5.5	5	4.5	1.5					0.5	1
				5.5	5.5	11	2					0	1
				0.5	1	9.5	2.5					0	0.5
				4.5	3.5	1.5	2					0	1.5
				1.5	4.5	3.5	0.5					1.5	2.5
				6	6.5	4.5	2					0	2
				0.5	1.5	1.5	0.5					0	0
				7.5	5.5	2	0.5					0.5	2.5
				4.5	5	2	0.5					0.5	0.5
				3	1	1	1					1	0.5
				1	0.5	0.5	1.5					0	2
				1.5	0	1.5	1					0	0
				0.5	1.5	2.5	3					1	1
				3.5	2.5	2.5	1					1.5	0.5
				2	2.5	3.5	1.5					4.5	0.5
				12	1.5	2	0					0.5	2
				2.5	2	2	2					0.5	0
				2	1	2	3					0.5	0
				2.5	2	4	5					6.5	1.5
				1	3.5	1	2.5					3.5	0
				0	2.5	0.5	2.5					6.5	1.5
				3	4	6	2					0.5	2
				1.5	1.5	10	3.5					0.5	1
				3	2	2.5	2					1.5	2
				2	3.5	8	3					0.5	2.5
				1.5	0.5	3.5	1.5					0.5	0.5
				3	2	9	1.5					1	2
				0.5	1	5.5	1					0	0.5
				8.5	7	2	2.5					2	2
				2.5	2	1.5	1.5					1	2
				1	3	7	1					2	0.5
				2	4	3	4					3	2
				1.5	3.5	0.5	0.5					0.5	0.5
				4	5							0.5	1
				1	4							2	1.5
				3	3							1.5	2
				1.5	4							1	0.5
				2.5	2							1	1
				2.5	2							1.5	1.5
				3	3.5							5	1
				1.5	3.5							0	1
				2.5	1.5							1	2.5
				1.5	3							2	3
				4	3							1	0
				1.5	4							3	0.5
				1.5	0.5							3.5	2
				4	1.5							5	4
				2	2							5.5	1
				3.5	1							3.5	0
				2	0.5							1.5	1.5
				1	0.5							6.5	1
				1.5	3.5							0.5	0.5
				2.5	0							4	1
				2.5	0.5							0	0.5
				0	0							0.5	6
				2.5	2.5							9.5	2
				7.5	2							1	1
				5	2							0.5	0.5
				7.5	1.5							1	0.5
				2	5							4	3
				6.5	1.5							2.5	2.5
				2	2.5							10	0.5
				1.5	2.5							4	0.5
				1.5	1.5
				4.5	4
				3.5	2
				1.5	3.5
				6.5	2
				3	0.5
				2.5	0
				5	3
				3.5	4
				3	2.5
				2	0.5
				0.5	0.5
				2.5	1.5
				1	2.5
				8.5	0.5
				3.5	2.5
				2	2
				2.5	0.5
				0.5	0.5
				4	1.5
				1	1
				10.5	5.5
				4.5	0
				2.5	3.5
				4.5	0.5
				5.5	5.5
				1.5	1
				0.5	0.5
				3	3
				3	3.5
				0	0.5
				4.5	3.5
				1.5	4
				3.5	3
				3.5	1
				2.5	1
				1.5	2.5
				1	0
				2.5	3.5
				1.5	1.5
				3	2
				1.5	2.5
				5.5	4
				3.5	3.5
				2.5	1
				5	2.5
				0.5	1
				0.5	2
				6	2.5
				2.5	0.5
				5	0.5
				2	1
				5	4.5
				1.5	2.5
				4.5	3
				2	2.5
				2	2
				1.5	2.5
				4.5	1
				4.5	3
				5	4
				1	1.5
				3	3
				6.5	4
				3	0.5
				5	1.5
				2.5	1
				2	3.5
				2.5	3
				5.5	1.5
				8	5
				5.5	3.5
				2	0
				7.5	2.5
				3	0
				1	0.5
				5	1.5
				2	1.5
				3	2
				3.5	1.5
				2	1
				6	2.5
				1.5	2
				3.5	0.5
				4.5	3.5
				3	1.5
				0	1.5
				1	0
				3	5
				1.5	5
				6.5	5.5
				3.5	3.5
				2.5	5.5
				4	1.5
				6.5	7.5
				1.5	1
				1	2.5
				4.5	2
				5	1.5

## Sheet: Figure 1f
Figure 1f
smFISH	2μM BLM
	S/G2 cells				G1 cells
	Nucleus		Cytoplasm		Nucleus		Cytoplasm
	0h	2h	0h	2h	0h	2h	0h	2h
	2.5	23.5	7	4.5	0.5	2	3	0.5
	3.5	2	5	2.5	2.5	0	6	0
	0	6	3.5	1.5	2	4	3	1
	1	2.5	7.5	2.5	1	5.5	5.5	5
	7.5	1.5	2.5	4.5	0.5	4.5	8	1
	5	3	3.5	2	0.5	12	0.5	4
	1.5	1.5	1	5.5	0	4	2	1
	1.5	4.5	4.5	2	2.5	5.5	2	1
	3	4	4.5	4	2	7.5	2.5	0
	3	0.5	3.5	2	2.5	1.5	2	1
	3.5	3	5	3	0.5	5	6	0.5
	3.5	6	11	1.5	1	5	1.5	2
	3	3	3	2.5	2.5	2	2	1
	2	1	5	3.5	2	1	4	2
	1.5	2	2.5	2	3	1.5	8.5	1.5
	4	3.5	3.5	1	1	2.5	3	1.5
	3.5	6	5	3.5	0	0.5	7	0
	0	7	4	2	5	0	4	0
	0.5	0.5	3	0.5	2	0	4	0
	6	3.5	4.5	2	4	4	3	1
	0.5	9	6	6	2.5	2.5	2.5	0.5
	1	7	3.5	4.5	0.5	1.5	2	1.5
	0.5	7	3	2.5	4	6	6	1
	1.5	11.5	7.5	2.5	0.5	3	0.5	1
	5.5	0	8.5	3	2	3	2.5	1.5
	0.5	6	4.5	2.5	1	3	5.5	3
	3.5	4.5	4	0.5	1	3.5	4.5	1.5
	2	1	5	2	3.5	0.5	2	0
	0.5	1.5	5.5	1.5	3.5	1.5	3.5	0.5
	1.5	5.5	5	4	0	1.5	3	0
	3	0	4	2.5	0.5	2	3	1
	1.5	3.5	3.5	1.5	3	2	3.5	0.5
	6.5	4	9	2	0	4	0	0.5
	1.5	2.5	3	0	2	3.5	3	1.5
	1.5	2.5	4	4.5	1	1.5	1	1
	2	2.5	3	3	1	0.5	0.5	1
	2.5	1	7.5	0.5	0	0	0.5	3
	2	3.5	4.5	6.5	0	2.5	0	1
	2.5	9	4.5	2	0.5	4	2.5	3
	2.5	0.5	6	0.5	1	2.5	1	5
	1.5	2	0.5	2	1.5	8.5	1.5	3
	0.5	1	2.5	2	2	9	4.5	1.5
	1.5	2.5	5	4.5	0	7	1	3
	1	1	4.5	3.5	0.5	6	7	3.5
	1.5	3	3	2	0	0.5	3	4.5
	2.5	2.5	2	7	1	1	2.5	1
	1.5	2.5	6.5	4	0	11.5	7	5
	2.5	3	2.5	3	2	4.5	8	4.5
	3	0.5	2.5	3	0.5	1.5	0.5	0.5
	1	1	3.5	2	0.5	9	5	3
	7.5	0	10	2	1	5	2	2
	0.5	3	2.5	1	2	3.5	4.5	2
	3	6.5	2.5	4	1	6.5	1	4
	1	2	0.5	0	0.5	6.5	2	7
	5	3.5	3	2.5	0	0.5	0.5	1.5
	0.5	2	0.5	0	0	4.5	2	1
	0	4.5	1.5	1	0.5	4	1	1
	1	2	2.5	2	0	0.5	0.5	1
	0.5	4	4.5	3.5	0.5	4	2.5	2.5
	1	0	6.5	1.5	0.5	6.5	3.5	3
	4	0.5	7.5	0	0	1.5	2	0.5
	1.5	5.5	3	3	0	4	1.5	1.5
	1	6.5	1.5	1.5	0	15.5	1	3.5
	0.5	9	2	3.5	0	0.5	1.5	1.5
	0	3	1	1.5	0	5	0.5	2
	0.5	6	4	0	0	7.5	1.5	5
	0.5	8.5	2	1.5	0	5.5	3.5	3
	0	1	1.5	2.5	0	3.5	2.5	1
	1.5	4	2.5	1	0	10.5	0.5	3
	2.5	3.5	2	3	0	0.5	2	2
	1	2.5	4.5	2.5	0	0	2	0.5
	0	6	1	6	0.5	0.5	1.5	0.5
	2	9	4.5	0.5	0	2	1	1
	1	2	2.5	1.5	0	2.5	0.5	1
	2	9.5	3.5	0.5	0	0	1.5	1
	0.5	4.5	1	0.5	0	0	1	2
	0	1	1	2.5	0.5	2.5	3	0.5
	1	5.5	9.5	1.5	0	1	2.5	4.5
	1.5	0.5	3	0	0	2.5	2.5	5.5
	3.5	3	8	2.5	0	0	1.5	1.5
	1.5	3.5	3.5	5.5	0	1	0	2.5
	0	5	2	0	0.5	1	2	2.5
	0	2	3.5	0.5	0	1	0.5	4
	1	2.5	5.5	4	0	1.5	0.5	1.5
	1	7.5	1.5	1.5	0	0	0.5	3
	0	3	4	1.5	0	1.5	3	0
	1.5		3		0	1	1.5	1
	0.5		1		0	3.5	3.5	2.5
	3		2		0	0	1	1.5
	1		3.5		0	2.5	5	0
	1.5		5		0	1	1.5	2
	0.5		1		0.5	1.5	0.5	5
	1		3		0.5	0	3	1.5
	0.5		2		0	1	1	2.5
	1.5		2		0	1	2.5	2
	1.5		1		0	0.5	1	2
	0.5		1		0	0.5	3	3
	2		4		0	2.5	2	3.5
	0.5		3		0	0.5	2	1.5
	1		1.5		1	1	6.5	3.5
	0		4		1	0.5	1	3.5
	1		5.5		0.5	1	1.5	0
	0		1.5		0	0	2	2
	0		2		2.5	1.5	5	4.5
	0.5		3.5		0	5	1	1.5
	0		2.5		1.5	1.5	5	1.5
	0		0.5		2	1.5	0.5	3.5
	0		0		0	0.5	1	0.5
	0		2.5		0.5	1	1.5	7
	0.5		5		1.5	0	2.5	3
	0		0.5		3.5	2	5.5	2
	0		0		3	0.5	3	0.5
	0		1.5		1	0.5	4	4
	0		2		0.5	1	0	1
	0		0.5		2	2.5	2	4.5
	0		1		1	2.5	5	3.5
	0.5		0		0.5	1	7.5	4
	0.5		0.5		0	5	3	2
	0		3		1.5	0.5	5	1.5
	0.5		2		0	1	3	2.5
	0		4		1	4	9.5	4.5
	0.5		0.5		2.5	9	5.5	5.5
	0		4.5		0	1	0.5	2
	0		0.5		3.5	0	6	1
	0		2.5		2.5	0.5	4.5	0.5
	0.5		0.5		0	0.5	1.5	0
	0		0.5		0.5	0.5	3.5	3
	0		2		0.5	5	2	3
	0		0		0	0	6.5	2.5
	0.5		12		1	0	1	4
	0		2		0.5	1	1	2.5
	0		0.5		0	0	3	3.5
	0		1		0.5	0	5	1.5
	0		1		1	2.5	1.5	1.5
	0		1		1	1	3	6
	0.5		1.5		0	1	2	2.5
	0		1		2	0.5	2	1
	0		0		1	0	1	1.5
	0		2		0	2	2.5	0.5
	0		1		0	6	3.5	3.5
	0		3.5		0	3	4.5	0.5
	0		2.5		0.5	0.5	2.5	4.5
	0		1		2	0	3	1.5
	0		1		0.5	2	5	1
	0		1.5		1	2.5	5	1
	0		0		0.5	1	2	2.5
	0.5		2		2.5	2.5	5	1
	0		1.5		0	2	0.5	5.5
	0		1.5		0.5	2	2.5	0.5
	0		0		1	0	3.5	3.5
	0		0.5		0.5	1	5	0.5
	0		2.5		3.5	3.5	1	3
	0		1		3	0	0.5	1
	0		1.5		1	0.5	2.5	3.5
	0		0.5		5	1.5	4	4.5
	0		1.5		2.5	0.5	3	2
	0		2		1	3.5	0	2
	0		4		2	1.5	1	1.5
	0		5.5		0.5	1.5	2.5	3.5
	0		1.5		1	0.5	4	2.5
	0		0.5		0	0.5	2	0
	0		2		0.5	2.5	1	4
	0		0.5		2	1	0	1.5
	0.5		2		4	0	0.5	3
	0		2		0	3.5	1.5	4
	0		3.5		0	1	1	1
	0		1		0	2.5	0	3
	0		1.5		0	0	0	1.5
	0		0.5		0	3	0	1.5
	0		2		0	2	0	3
	0		1.5		0	0.5	0	2.5
	0		0		0	1.5	0	3
	0		1		0.5	0	2	0.5
	0		0.5		0	0.5	1	1.5
	0		1.5		0.5	2.5	2	5
	0		1.5		2	2	9.5	2
	0.5		2		4.5	0.5	1.5	1
	0		0.5		4.5	5	1	1
	0		1.5		1	1.5	1.5	3
	0.5		1.5		0.5	3.5	3	5.5
	0.5		1.5		0	4	0	3.5
	0.5		1.5		4.5	4	1	2.5
	0		4.5		2	2	0	2.5
	0		4.5		1.5	2.5	4.5	1
	0		2.5		0.5	1.5	1	2.5
	4		2		0.5	2	1.5	5.5
	2		5.5		0.5	0.5	1	2.5
	2.5		5		1.5	2.5	1.5	6.5
	1		1.5		0.5	1.5	1.5	4.5
	1		1.5		1	3	2.5	1
	1		3		1.5	2	1.5	2.5
	0		1.5		0	0	1	0.5
	0		2.5		1.5	1.5	2	2
	2		2.5		1	0.5	1	3.5
	0.5		1.5		0.5	0.5	2.5	3.5
	0		1		0	1.5	1	8
	1		3.5		0.5	0.5	1	1.5
	0.5		1		0.5	0	2	1
	1		6		0.5	0.5	1	0.5
	1		2		1.5	1	1.5	2
	0		2.5		2	1.5	0.5	3
	1		3.5		1	1.5	1.5	3.5
	0.5		3		0	0	0.5	1
	0.5		4.5		0	1.5	1	2.5
	0		1		0	1	1	3.5
	0.5		6.5		1.5	0.5	1	2
	1		4		0.5	1	2.5	3.5
	1.5		3.5		1	0.5	0	1
	0.5		2		1	0	1	0
	1		7.5		1.5	1.5	2	6
	0.5		2.5		1	0.5	2.5	4
	2.5		6		7.5	4	5.5	1
	0.5		5		1.5	0	0	1
	1		3		3	3	6	2
	1		4		1.5	2	4	5.5
	1.5		0		3	0.5	2.5	5.5
	1		4.5		1.5	2	1	3.5
	0.5		2		2	2	1	3
	1		2.5		0	4	0	3
	2.5		4.5		0.5	1	2.5	1.5
	1.5		4.5		0.5	0.5	0	3.5
	1		2.5		1.5	3	2.5	5
	0		2.5		2	3	0.5	5
	0		0			1.5	1.5	6
	1		4.5			1.5	1	1.5
	2.5		5			1.5		3
	1.5		5.5			2		2.5
	1		5			4.5		2
	1		4			5		3.5
	1		5.5			1		3.5
	0.5		8			4.5		2
	2		8			3.5		2.5
	0		1.5			1.5		2.5
	2		4.5			1		3
	0		3.5			0		2.5
	1.5		7			0.5		2
	7.5		8.5			2		5.5
	1.5		3			0.5		6.5
	4.5		4.5			4.5		2.5
	0.5		1.5			2		2.5
	0.5		3.5			3.5		2
	0.5		1.5			3		0.5
	0.5		1			4.5		1
	3		1.5			6		2
	3.5		3.5			0		6
	0.5		1			1.5		2
	1		2			3		1.5
	3.5		4.5			0.5		3.5
	1.5		8.5			0		1
	1		2.5			3		1
	1.5		2			1		0.5
	0		2			1.5		3.5
	2		3.5			1		4
	2		4			1.5		1
	1		3.5			0.5		1
	1.5		2.5			1.5		3.5
	0.5		1			1.5		5.5
	0.5		3.5			1		4.5
	0		2			1		1
	1		2.5			0.5		3
	0.5		2.5			4		1
	0.5		3.5			1.5		2.5
	1		5			2		3.5
	0.5		4			0.5		4.5
	8.5		3.5			2		3
	0		0			0.5		1.5
	2		3.5			1		2
	0		1.5			1		2
	6.5		3.5			1		0.5
	1		2			1		1
	2.5		1			1		2.5
	1.5		2.5			0.5		0.5
	1.5		4.5			0		4
	3.5		2			1.5		4.5
	4		2.5			2		2.5
	1.5		1			1		4
	1.5		2			2		2.5
	2.5		2.5			2.5		3
	2		2.5			0.5		2.5
	9.5		6			0		2
	2		1.5			0.5		1
	1.5		6.5			2		0.5
	4.5		2.5			2.5		2.5
	0		0.5			0.5		1.5
	1.5		0.5			1		2
	0.5		1			1.5		3.5
	1		4.5			0		1
	0		1.5			1		2.5
	2		0.5			1		2.5
	1		2.5			1		0.5
	0.5		2.5			0		1
	1		0.5			1		1.5
	0		2			0.5		0.5
	0.5		1			0		1
	0.5		0.5			1.5		2
	0		0.5			0.5		2.5
	1.5		1			0.5		2.5
	0.5		0.5			1.5		3
	1.5		1			0.5		2.5
	1		3.5			2.5		5
	1.5		2			3.5		4
	0.5		0.5			2		2
	0		2			0.5		1.5
	0		2			1		1.5
	1		4.5			1		3
	1.5		2			0.5		3
	1		0.5			1		1.5
	1.5		4.5			2		1.5
	0		4.5			0.5		5.5
	1.5		3			1		1.5
	1.5		1			2		3.5
	2.5		3.5			1.5		4
	1.5		0			2		4
	2.5		0.5			2		2
	1.5		2.5			0.5		2
	0.5		2.5			0		2
	4		2			0		2
	1		3.5			0.5		5.5
	0		0.5			0		0.5
	3.5		11			0		1
	0		4			3.5		0.5
	0.5		0			0.5		1
	2.5		9			0		2
	0		0.5			3.5		2
	0.5		1			1		4
	1.5		3			0.5		1
	1.5		1			0		4
	7		10.5			1.5		4
	1.5		3			2.5		1.5
	10		15.5			0.5		2
	0.5		1			1		5
	2		3			1.5		4.5
	0.5		2			0.5		2.5
	2		3.5			1		6
	1		2			0.5		3.5
	2.5		0			2.5		2.5
	4		2			0		5
	1		3			1		6.5
	2.5		6.5			4		3
	5		3.5			0		3
	1.5		2.5			2.5		3.5
	0		2.5			1		3
	2		3			0		2
	2		2.5			0.5		1.5
	0.5		5			2		0
	0.5		2			0		3
	0.5		0			0.5		2
	0.5		1			0		1.5
	1		4.5			0		5
	1		1.5			0.5		3.5
	0		0			2		2
	0.5		1			0.5		1
	1		0.5			2		1.5
	2		0			2		8.5
	0		1			1.5		5
	2		0.5			2		5.5
	2		4			0		2.5
	1.5		2			1		5.5
	0		2.5			2		3.5
	1		6.5			1		2.5
	1		2.5			0.5		3
	3		3			0		1.5
	0.5		2.5			0.5		1.5
	0		3.5			1		2
	1.5		0.5			1		2
	1.5		0.5			1		5
	0.5		3.5			0		1
	3		2			1		2.5
	0		0.5			4		2
	2.5		1			0.5		0.5
	1		0.5			0.5		3
	2		3			1		1
	0		1			1.5		2
	1.5		2			0		1.5
	0		1			1.5		3
	0.5		2.5			7.5		2
	1		0.5			9		1
	0		1.5			2.5		5
	2		1			4		5
	1.5		3			7		3.5
	0.5		1			3.5		4
	1.5		6.5			1		2
	1		0.5			5.5		3.5
	2.5		3.5			0.5		3.5
						3.5		1
						12.5		4
						5.5		3
						2		0
						0.5		4
						5.5		0
						1.5		6.5
						2.5		1.5
						4		0.5
						1		3
						0.5		1
						2		2
						5.5		2
						2		4
						0.5		1.5
						7		1.5
						1		2.5
						1		1.5
						0		0
						1.5		1.5
						2.5		1
						1.5		2
						2		3
						1		1
						2		2
						1		1.5
						3.5		2
						2		1
						2.5		4.5
						0		1
						1.5		0.5
						6.5		0
						0		1.5
						1.5		2
						6		0.5
						0		2.5
						1		2
						1		2
						1.5		3
						4		3
						0		8
						5.5		1.5
						4.5		2.5
						3.5		0.5
						2		1
						1		2
						4		1
						0		0
						2.5		2
						2.5		0.5
						3		1.5
						1		2
						2.5		2.5
						1.5		3
						4.5		0
						1.5		1.5
						0.5		0.5
						1.5		0
						1		0.5
						1		1.5
						3		2.5
						0.5		1
						0.5		0
						1.5		0.5
						1.5		0
						1		1
						0		0
						5		3
						5		2
						1		0
						5		0.5
						2.5		1
						2.5		4
						5		1
						3.5		0.5
						1.5		2
						4		0.5
						3.5		1
						0.5		2
						1		0.5
						2		0

## Sheet: Figure 1g
Figure 1g							pCHK1/CHK1
Western blotting							n=3	DMSO	HU	CPT	VE	VE+HU	SCH	SCH+HU
	anti-pATR						Data 1	1	3.47244	2.14836	1.1433	1.06875	0.809212	0.998635
							Data 2	1	2.98042	2.27835	0.753985	0.92186	0.714089	0.701314
							Data 3	1	4.22537	1.78286	0.871532	0.794503	0.541286	0.810416
							pATR/ATR
							n=3	DMSO	HU	CPT	VE	VE+HU	SCH	SCH+HU
							Data 1	1	1.43626	1.65306	0.960551	1.04087	0.902601	1.54764
							Data 2	1	1.47973	1.50146	0.820174	1.03936	0.890838	1.33217
							Data 3	1	2.16165	2.48635	1.08769	1.42864	1.10549	1.84656
	anti-ATR
	anti-pCHK1
	anti-CHK1
	anti-β Actin

## Sheet: Figure 1h
Figure 1h
smFISH		Nucleus
		DMSO		VE-821		SCH900776
	2mM HU	-	+	-	+	-	+
		4.2	3	1.6	2.2	3.2	2.6
		4	2.2	5.6	0.2	3.2	2
		6.4	5.4	2.2	0	1.8	2.6
		3.4	3.2	5	2	1.6	1
		5.2	2.8	8.2	0.8	0.6	0.4
		4.8	5.2	2	0.4	0.2	1.2
		4.4	5.2	1.6	0	0.8	3
		6.2	5.8	3	0	0.2	0.6
		2.4	5.2	2.4	1.2	0.8	1.8
		2.6	3	3.8	0	1.6	0
		4.8	3.4	4	1.4	1.8	0.2
		3.2	4.2	1.6	1	3.2	1.8
		3.6	2.8	2	0.2	1.2	0
		2.6	3.2	1.4	0.8	0.8	0
		2.4	3.2	1.2	0.6	0.4	0
		2.8	3.6	1	0.6	0.8	0
		4.4	1.4	0.6	0	0.4	0.6
		2.8	5.6	2.2	0.4	3.4	0.2
		6.6	6.2	1.8	0.4	2.6	0.4
		2.2	4.6	1	0.2	3	1.2
		2.6	1.2	1.2	0.8	2	0.8
		2	2.6	2.4	1.4	9.2	0.2
		1.6	4.2	0.2	0.6	0.8	1.6
		4.8	2	1.2	1.6	0.6	0.8
		2	5.6	0.6	2.2	3.4	3.6
		1.4	4.6	0.4	1.4	1.8	0.6
		3.8	5.6	1.2	2.8	2.2	0.2
		5	2.6	0	3	1.4	1
		3.6	5.2	0	3.2	0	0.8
		3.8	3.2	0.2	2.2	0	0.6
		2.4	2.6	0.2	2	1	1
		2.4	2.6	0.2	0	0.6	0
		4.8	3.2	0.8	0.2	0.8	0
		2.6	3.6	0.4	0.6	0.6	0.8
		4.6	2.8	1.4	0	0	0.4
		6.6	1	0.8	1	0.4
		4.6	2.6	0.8	0	0.8
		3.8	2	1	0.2	0.4
		7.2	0	0.2	0	1.6
		1.6	3	0.6	0.6	1.6
		1.2	1.6	1.4	0.2	0.4
		3.2	3.2	0.2	0	1.2
		2.4	1.2	0.8	0.6	0.8
		1.8	2.6	0.4	1.4	1.2
		2	1.8	0.6	0	1.6
		5	1.4	1	2.2	0.8
		1.6	3.6	0.4	1.4	2.2
		0.8	4.8	0.4	0	0.6
		2.4	4.6	1	0.2	2
		0.6	1.8	1.6	0.2	0.4
		1.4	1.8	0.6	0.2	0.4
		1.4	1.4	1.8	0	1
		0	4	0.4	0.4	1
		1	3.6	1.8	0.2	0.4
		3.4	2.6	0.6	0.4	1.6
		0.6	1.2	0.2	0	0.6
		1.4	2.2	0.2	0.4	1
		0.6	1.8	1.6	1	0.2
		1.2	1.6	0.4	0.2	3
		0.2	1.6	0.4	0.6	1
		1.2	2.8	0.8	1.2	1.2
		0.8	1.6	0.8	0.6	0.4
		1.4	1.4	0.2	0.8	0.2
		0	2.8	0.8	0	1
		0.6	4.6	0.2	0.6	0.4
		0.4	1.8	0.4	0.2	0
		0.8	1.6	0.4	0.4	0.2
		0	1.8	1.2	0.8	0
		2.4	1.8	0.8	0.4	0.8
		2.2	2.4	0.8	1.2	3.8
		0.2	1.6	0.6	1.6	2.6
		0.2	2	4	0.8	0.8
		0	2.8	1.4	4	1.4
		0.4	2.4	1.6	1.8	6.6
		0	2.4	1.4	2	1.6
		0.4	0.6	0.4	0.6	1.4
		0.4	3	1.2	0.4	1.4
		0.8	2.2	1.6	0.6	1.4
		1	2.4	0.6	1.4	2.2
		1	1.4	2.4	2.2	1.2
		1.4	1.2	2.2	1	0.6
		0.8	0.6	3	0.2	0.8
		1	1	2	0.4	2.2
		1.4	1.6	2	0.6	2.6
		1	2	2.8	0.4	1
		0.4	1	2.4	1	0.6
		0.6	1.2	4.6	1	0.4
		4.8	4	2	1.6	0.2
		0	7.2	0.2	0	0.2
		1.4	6.4	0.2	0	2.2
		0.2	1.2	0.2	2.2	0.8
		0.4	2	0.8	0.2	0.8
		0.8	1	1.2	1.4	0.2
		0.2	0.2	0.2	1.4	1
		1.8	4.8	0.8	1	0.6
		0.2	1.8	0	1.6	0.4
		1.6	1	0.2	0.4	0
		0.6	2.2	0	1.4	0.8
		0.4	0.4	0.4	2	1.4
		1	3.8	0.2	0.8	1.6
		0.2	2	0.6	2	0.4
		1.2	1.4	0.4	1.4	1.4
		0.4	0.4	0	1.2	0
		5.6	0.8	0	1.4	1.2
		1.8	0.4	0	1.4	2.6
		3.4	1	0	2.4	0.8
		0.2	0.8	0.4	3	0.6
		2.6	3.2	0.4	1.6	0.6
		2.2	2.6	0.2	0.8	1.2
		2.8	0.4	0.8	0	0
		1.8	2	0	0.4	0.8
		2	1.8	0.2	0.4	0.2
		0.6	1.8	0.6	0	1.2
		2.2	2	0.2	0.6	0
		0.4	2.2	0.8	0.2	0
		1.2	2.2	0.2	1.2	0
		0.8	3	0.2	1.4	0
		3	2.6	0.4	2.8	0.8
		2.2	3.8	0.4	3	1
		3	3	0.6	1.4	0.8
		0	2.4	0.2	1.2	0.2
		2.6	1.4	0.8	2	0.6
		1	2.4	3	0.4	0.4
		1.2	1.6	2.2	0.4	0.8
		2.6	1.6	0.6	0.6	0.6
		3.2	6.2	0.2	0.4	0
		6.6	2.6	1.2	0	0.2
		1	3.2	0.6	1.2	0.4
		3.2	0.8	2.4	0.2	0.2
		1.6	1.2	1.2	1	0.4
		3	1.6	0.8	0.4	0.8
		3.4	1.4	12	0.2	1
		5.2	1.4	1.6	1	0.8
		0.4	3.4	3	0.6	1.2
		0.4	5	2.4	0.2	2.8
		0.6	3.4	0.4	0	0
		2	3.4	1	0.6	0.2
		0.6	1.2	1.8	1	2.4
		1.6	1	1.4	0.8	0.8
		1	1.8	2		0
		1	0.6	2.4		0.8
		0.6	2.4	1.4		0.2
		0.8	2.2	0.4		0.2
		0.8	1.4	3.8		2.2
		1.2	2	0.2		1
		0.2	2.4	0.2		0.4
		0.8	2.2	0.8		1.6
		1.4	1.6	0.4		1.8
		0.6	4.2	1		0.2
		0.4	1.4	1.4
		0.8	3.6	0.8
		0.2	2	1.4
		1	3.8	1.6
		1.4	2.2	0.8
		1.4	3	1
		0.4	3	2
		1.6	3	1.6
		1.2	5	3.8
		0.6	4.8	1.6
		0.6	2.6	0.4
		0.8	0.4	1.4
		1.8	2.6	0.8
		0.8	0.4	0.8
		0	1.8	0.4
		0	1.6	1
		0	2.2	0.4
		0	1.4	1.6
		0	3.6	0.4
		0	2.4	0.8
		0.4	3	0.2
		0.2	5	1.2
		0	3.2	0.8
		0	3.8	0.4
		0	3.8	0.6
		0.4	3.4	0
		0.4	2.8	0.4
		1	3	0.2
		1.2	5	0
		0.8	6	0.2
		0.4	3	0.2
		1.4	3.4	0
		0.2	2.8	0
		0	3.6	0
		0	2	2.4
		0.2	2.2	0
		0.4	2	0
		0.4	3.4	0
		0.8	2.8	0
		0	1.8	0
		1.6	4.6	0
		23	1.4	0.2
		0.4	1.6	0.6
		0.6	2.4	0.6
		0.4	2.8	0
		8.4	3.6	1.4
		0.2	4	1.2
		0.2	5	0.2
		0.6	4.2	0
		1	3.4	0.4
		0.6	4.2	0.6
		0.4	2.6	0.6
		0.8	3	0.8
		0.6	3.2	1.2
		1.2	5.6	0.6
		1.2	1.8	1.2
		0.8	8.2	0.8
		1	2.8	0.2
		2.8	2.8	0.8
		1.4	2.4	2.2
		0.2	4.4	0.8
		1.2	1.2	0.4
		0.2	1	0.8
		0.6	3.8	1.2
		0.4	2.8	0.2
		1.8	0.8	0.6
		3.6	2.4	0.6
		1.4	1.8	1
		0.8	1.2	1
		2	3.2	2.4
		2.8	1.6	0.8
		1	1.2	0.8
		0.4	1.2	1.2
		0.8	0.8	1.8
		0.8	2.2	0.8
		0.8	3	1.4
		1	2.2	1.2
		0.4	4.2	2.6
		0.8	0.4	2
		0.6	1.2	1.8
		1	3.4	1.2
		1.2	3.2	0
		0.4	3.2	2
		0.8	3	0.6
		2	1	2.2
		1.4	2.6	1.4
		0.2	2.6	1.2
		1	4.6	0.4
		0.2	3.4	0.8
		2.4	2	0.2
		1.2	3.2	0.6
		0.6	1.4	0.8
		2.2	1.4	1
		1.4	1.4	0.6
		1.6	2.2
		1.4	2.8
		3	2
		3.4	1.6
		4.2	0.4
		1.4	3
		1.4	2.8
		0.6	3.8
		3.2	2.2
		2	1.4
		2.4	1.6
		5.8	2.2
		2	1.8
		2.6	1.8
		1.2	0
		1.6	0.8
		1.4	5.8
		2.2	1
		1.6	1.6
		0.6	1.2
		3.8	0.4
		3.8	0.4
		1.6	0.2
		4.8	0
		1.4	0.4
		3.8	0.2
		1.6	0.4
		1.4	0.4
		4.6	1
		2.4	0.4
		4.2	0.2
		3.6	1
		4	0.6
		3	0.4
		4.2	0.6
		4.6	0.6
		1.8	0.2
		1	0.2
		1.6	0.6
		0.8	0.4
		0.8	0.2
		2.4	0.2
		0.6	0.2
		0.4	0
		0.2	0.4
		3.8	0.2
		0.4	0.2
		0.2	2
		2.4	1
		1.8	4.8
		0.4	0.8
		0.4	0
		1.4	0.2
		1.2	0.4
		1.8	0.2
		0.8	0.4
		1.8	2.6
		1.6	1.4
		0.6	1.8
		0.6	0.6
		1.8	0.8
		2	0.8
		1.8	1.6
		3.6	1.2
		0.6	0.4
		3.6	0.4
		0.2	1.4
		1.2	1
		1.4	0.8
		0.8	1.4
		1	2.6
		2	1.6
		0.4	2.4
		1	2.2
		1.8	3.4
		1	4.2
		0	1.2
		1.2	2
		0.6	1.4
		0.6	1.8
		4.2	2.8
		1.4	0.8
		0.8	2.2
		2.6	1.8
		5.4	1
		2.2	2.8
		0.4	2.6
		0.4	1.2
		1.6	2.8
		1.6	2.2
		1.8	2.6
		0.2	4.4
		0.2	3.6
		2	3.2
		0.4	4.4
		2.8	1
		1.4	1.6
		1.4	0.6
		1	0.2
		0.4	3.2
		0.8	2.8
		0.6	1
		2.2	1.4
		0.4	1.4
		1	0.4
		0.2	2.4
		0.2	1.6
		0.2	2.6
		0.8	2.6
		0.2	0.8
		0	1.2
		0.4	2.6
		0.2	1
		0.8	4.8
		0.2	1.8
		0.6	6.6
		2.8	2.4
		0.4	3
		0.8	3
		0.2	3.6
		1	2.4
		0.4	3.8
		0.8	3.6
		1	3.4
		0.8	2.4
		0.6	4
		6.6	3.6
		0.8	1.8
		2.4	2
		0.6	1.2
		0.4	4.2
		1	3.2
		0.8	1.4
		0.6	3.4
		0.6	2.6
		1.8	6
		1	3
		1.4	3.2
		1	2.2
		2	4
		0.6	3.2
		1.2	1.4
		1	4
		0.2	4.8
		1.2	2
		2	4.2
		2.2	3
		2.2	1.6
		5	3
		1	0.8
		1.6	1
		0.2	0.2
		0	1.8
		0	2.8
		0.2	2.4
		0	1
		0	4
		0.2	1.4
		0	2.8
		0	1
		0.4	2.6
		2.4	2
		0	5.6
		0	2
		0.8	1.6
		2	5.8
		0.8	4.2
		0.2	5.2
		0	6
		0.2	3.2
		1	1.8
		0.4	2.8
		0.4	4.6
		0.4	2.4
		0.2	6.2
		0.8	1.2
		0.2	3.6
		1.2	1.2
		0	4.4
		0.2	4
		0	2.6
		0.6	1.4
		1.2	4.6
		1.4	2.4
		1.4	2.6
		0.4	3.6
		5.4	2.4
		0	3.4
		0.2	3.8
		0	3.2
		0.8	8.2
		0.2	5
		0.6	5.2
		0.6	4.4
		0.6	5.8
		0.4	3.2
		0.6	4.6
		0.4	4.4
		0.4	2.4
		0.4	2.8
		0.8	3.8
		1.4	3
		2	0.8
		0.4	3.6
		0.4	2.8
		1.2	3.2
		1.8	0.4
		1.8	1
		2	1
		3.6	3.2
		1.6	1.2
		1	4
		0.6	2
		1.8	1.6
		1	1
		0.8	0.8
		0.2	2.6
		1.2	0.4
		0.8	1.8
		1.4	0
		1	4.2
		2.4	3.4
		0	2.4
			1.4
			1.2
			2.8
			2.2
			3.8
			1.6
			2.2
			3.2
			1.8
			1
			3.4
			1.4
			4.6
			2
			3.2
			1.6
			2.2
			2.8
			0.6
			2.6
			1.6
			0.2
			0.8
			0.4
			0.2
			0.2
			0.2
			0.6
			0.2
			0.2
			0.2
			0.2
			0
			0.4
			0
			0
			0
			0
			0.4
			0
			0
			0.2
			0.2
			0.2
			0
			0
			0.4
			0
			0.2
			0.4
			1.4
			0.4
			0.2
			1.8
			1
			1
			1.6
			0.4
			1.6
			0.6
			0.4
			0.4
			1.4
			0
			2.4
			0.4
			1.2
			1.4
			0.6
			0.4
			1.2
			0.6
			1.2
			1.4
			0.8
			2.4
			0.8
			1.6
			0.8
			2
			1
			1.2
			1.8
			1.4
			2.6
			2.6
			1.8
			2.4
			1.8
			1.4
			1.4
			2.6
			1.4
			2
			4.4
			3
			2.2
			2.2
			3.4
			2.2
			4
			2.2
			2.8
			4
			3
			1.4
			2.6
			3.6
			2.4
			2.4
			2.2
			2.6
			2.2
			3
			2.6
			4.2
			3.4
			5.8
			2.2
			3.2
			1.4
			2.6
			3.2
			3.4
			4.8
			2.6
			2
			6
			1.6
			3
			2
			1
			3
			4.4
			3.6
			2.4
			1.2
			2.6
			1.8
			3.4
			2.2
			1.4
			1.8
			5.2
			3.8
			2.8
			2.2
			2.4
			3.2
			2.4

## Sheet: Figure 2b
Figure 2b
Super-resolution microscopy	TUG1 spots colocalizing with pRPA32 (%)
	HeLa						U2OS						U251MG
	Data1		Data2		Data3		Data1		Data2		Data3		Data1		Data2		Data3
	DMSO	CPT	DMSO	CPT	DMSO	CPT	DMSO	CPT	DMSO	CPT	DMSO	CPT	DMSO	CPT	DMSO	CPT	DMSO	CPT
1	9.27419	92.3077	15.6863	79.0123	25.8065	86.0656	12.5	87.931	6.45161	66.1376	12.2449	82.7815	17.6471	71.7172	2.27273	90.9091	26.3158	78.7879
2	40.678	84.127	19.2308	78.0269	19.5652	76.3636	18.797	69.7674	28.2609	48.8889	17.9104	71.0145	15.2542	41.8182	5	38.0952	25	69.4215
3	38.1818	73.2984	31.1111	61.3333	26.6667	69.281	26.5823	63.1206	21.3333	44.3299	22.7273	40.8759	11.6279	25.9843	4.16667	27.5862	4.05405	39.1304
4	36.2903	71.875	15.8537	45.6897	15.4762	60.8187	25.2427	46.4286	19.0476	36.8	20.4082	38.191	12.5	23.1707	3.125	35	2.38095	24.8
5	34.6154	69.7842	20.2532	16		64.1509	14.9254	51.1364	7.59494	49.5868			13.3333	29.8851
6	31.8841	62.2222	19.1781	74.5902			12.766	53.6585	20.5479	41.8478			15.3846	13.4146
7	32	59.3023	22.2222	69.7674			15.1316	60.7273	18.0556	37.3333			15.9091	52.4096
8	30	57.8947	12.6984	62.4161			17.6471	68.5714	20.6349	54.5455			13.8889	12.4294
9	25.7143	57.1429	31.5068				18.8811	25.5435					12.1951	40
10	16.3793	42.8571	19.4805				41.5094	17.5355					14.2857	49.5146

## Sheet: Figure 2c
Figure 2c
Super-resolution microscopy	TUG1 spots colocalizing with γ-H2AX (%)
	HeLa
	Data 1	Data ２	Data ３
	0	0	0
	0	1.78571	0
	1.81818	2.35294	2.77778
	2.04918	3.26087	2.7027
	2.43902	3.33333	3.92157
	2.8169
	3.44828
	3.50877
	3.9604
	5.12821

## Sheet: Figure 2d
Figure 2d
RIP		% Input recovery (RPA32-GFP)
		TUG1				HPRT
		GFP		IgG		GFP		IgG
		DMSO	CPT	DMSO	CPT	DMSO	CPT	DMSO	CPT
	Data 1	0.383519	0.945415	0.00215009	0.0145668	0.0398656	0.321306	4.14012e-05	0.00198706
	Data 2	0.313409	0.618994	0.0016584	0.00742926	0.162843	0.0904295	0.000488437	0.00844139
	Data 3	0.257535	1.22808	0.0022063	0.0128702	0.114123	0.201231	0.00143954	0.00806822
		% Input recovery (RPA70-GFP)
		TUG1				HPRT
		GFP		IgG		GFP		IgG
		DMSO	CPT	DMSO	CPT	DMSO	CPT	DMSO	CPT
	Data 1	0.331449	0.575929	0.011547	0.0049936	0.0399363	0.0864995	0.00538272	0.00516887
	Data 2	0.0437155	0.588764	0.00563614	0.0109387	0.0696009	0.0992333	0.00238374	0.000647564
	Data 3	0.244212	0.49263	0.0196563	0.00296031	0.0655887	0.0637765	0.00247058	0.00495462

## Sheet: Figure 2e
Figure 2e
Super-resolution microscopy
	TUG1 spots colocalizing withRNH1D210N (%)
	HeLa
	Data1		Data2		Data3
	DMSO	CPT	DMSO	CPT	DMSO	CPT
	25	70.5882	31.5789	57.5758	13.6364	60.6452
	25.4386	71.0345	26.8657	57.8512	25	43.0657
	19.1011	85.7143	13.5417	47.8261	14.0351	81.25
	10.7143	44.6602	29.8507	41.6	11.4286	24.1935
	22.9167	53.3742
	30.1075	44.8276
	18.0328	79.3578
	19.5652	51.2195
	27.1429	84.8276
	15.625	26.6667

[truncated: 63 more sheets: Figure 3b , Figure 3c, Figure 3d, Figure 3e, Figure 4a, Figure 4b, Figure 4c, Figure 4d, Figure 4f, Figure 4g, Figure 4h, Figure 6a, Figure 6b, Figure 6c, Figure 6d, Figure 6e, Figure 6f, Figure 6g, Figure 7a, Figure 7b …]
